# Supplementary material for: Terpenoid Biosynthesis Dominates among Secondary Metabolite Clusters in Mucoromycotina Genomes
Source: J Fungi (Basel). 2021 Apr 9;7(4):285. doi: 10.3390/jof7040285 (PMC8070225; doi:10.3390/jof7040285)
Supplement: Supplementary file 1 [file jof-07-00285-s001.zip]

Archive with 7 entries (6 files):
- supplementary files/
- supplementary files/desktop.ini
- supplementary files/Supplementary Dataset SD1.fasta
- supplementary files/Supplementary Figure SF2.pdf
- supplementary files/Supplementary Figure SF3.pdf
- supplementary files/SupplementaryFigureSF1.pdf
- supplementary files/Supplementary_Tables_withAI.xlsx
