# Supplementary material for: Terpenoid Biosynthesis Dominates among Secondary Metabolite Clusters in Mucoromycotina Genomes
Source: J Fungi (Basel). 2021 Apr 9;7(4):285. doi: 10.3390/jof7040285 (PMC8070225; doi:10.3390/jof7040285)
Supplement: Supplementary file 1 [file jof-07-00285-s001.zip › supplementary files/Supplementary_Tables_withAI.xlsx]

## Sheet: Table.S1._count
isolate	bacteriocin	betalactone	ectoine	fungal-RiPP	NRPS	NRPS-like	PKS	siderophore	T1PKS	T3PKS	terpene	hybrid	total per assembly (with GlimmerHMM)	assemblyid
Gigaspora margarita BEG34	0	0	0	0	1	8	0	3	3	0	8	5	28	GCA_009809945		Diversisporales
Gigaspora rosea DAOM 194757	0	0	0	0	1	7	0	3	0	0	9	5	25	GCA_003550325		Diversisporales
Diversispora epigaea IT104	0	0	0	0	0	2	0	2	0	0	2	0	6	GCA_003547095		Diversisporales
Bifiguratus adelaidae AZ0501	0	0	0	0	0	5	0	1	1	0	10	0	17	GCA_002261195		Endogonales
Jimgerdemannia flammicorona AD002	0	0	0	0	0	2	0	2	0	0	4	0	8	GCA_003990765		Endogonales
Jimgerdemannia flammicorona GMNB39	0	0	0	0	0	2	0	2	0	0	3	0	7	GCA_003990745		Endogonales
Endogone sp. FLAS-F59071	0	0	0	0	0	2	0	0	0	0	4	0	6	GCA_003990785		Endogonales
Glomus cerebriforme DAOM 227022	0	0	0	0	1	2	0	1	0	0	7	0	11	GCA_003550305		Glomerales
Rhizophagus irregularis DAOM 181602	0	0	0	0	0	3	0	1	0	0	6	0	10	GCA_002897155		Glomerales
Rhizophagus clarus HR1	0	0	0	0	0	2	0	2	0	0	6	0	10	GCA_003203555		Glomerales
Rhizophagus irregularis C2	0	0	0	0	1	2	0	1	0	0	5	0	9	GCA_001593155		Glomerales
Rhizophagus irregularis A1	0	0	0	0	1	2	0	1	0	0	4	0	8	GCA_001593125		Glomerales
Rhizophagus irregularis DAOM 197198	0	0	0	0	1	1	0	1	0	0	4	0	7	GCA_000439145		Glomerales
Rhizophagus irregularis DAOM 197198w	0	0	0	0	1	1	0	1	0	0	4	0	7	GCA_000597685		Glomerales
Rhizophagus irregularis A5	0	0	0	0	1	0	0	1	0	0	5	0	7	GCA_001593205		Glomerales
Rhizophagus sp. MUCL 43196	0	0	0	0	1	0	0	1	0	0	5	0	7	GCA_003549995		Glomerales
Rhizophagus irregularis A4	0	0	0	0	1	0	0	1	0	0	4	0	6	GCA_001593145		Glomerales
Rhizophagus irregularis DAOM 197198w	0	0	0	0	0	0	0	0	0	0	0	0	0	GCA_000597605		Glomerales
Rhizophagus irregularis DAOM 197198w	0	0	0	0	0	0	0	0	0	0	0	0	0	GCA_000597625		Glomerales
Rhizophagus irregularis DAOM 197198w	0	0	0	0	0	0	0	0	0	0	0	0	0	GCA_000597645		Glomerales
Rhizophagus irregularis DAOM 197198w	0	0	0	0	0	0	0	0	0	0	0	0	0	GCA_000597665		Glomerales
Glomus cerebriforme JS1	0	0	0	0	0	0	0	0	0	0	0	0	0	GCA_003833025		Glomerales
Rhizophagus irregularis DAOM 240409	0	0	0	0	0	0	0	0	0	0	0	0	0	GCA_003833115		Glomerales
Oehlia diaphana SD1	0	0	0	0	0	0	0	0	0	0	0	0	0	GCA_003833135		Glomerales
Mortierella alpina B6842	0	0	0	0	21	5	0	1	0	0	2	0	29	GCA_000507065		Mortierellales
Mortierella alpina CCTCC M207067	0	0	0	0	22	4	0	1	0	0	1	0	28	GCA_001021685		Mortierellales
Mortierella alpina ATCC 32222	0	0	0	0	19	1	0	1	0	0	1	0	22	GCA_000240685		Mortierellales
Podila verticillata NRRL 6337	0	1	0	0	4	4	0	0	0	0	10	1	20	GCA_000739165		Mortierellales
Linnemannia elongata AG-77	0	0	0	1	0	4	0	0	0	0	3	0	8	GCA_001651415		Mortierellales
Lobosporangium transversale NRRL 3116	0	0	0	0	1	0	0	0	0	0	4	0	5	GCA_002105155		Mortierellales
Mortierellales BCC40632	0	0	0	0	0	1	0	0	0	0	1	1	3	GCA_011634665		Mortierellales
Rhizopus azygosporus CBS 357.93	0	1	0	1	1	6	0	2	0	0	11	0	22	GCA_003325435		Mucorales
Rhizopus microsporus ATCC 62417	0	2	0	1	1	7	0	2	0	0	9	0	22	GCA_900000135		Mucorales
Rhizopus microsporus CBS 344.29	0	1	0	1	0	6	0	2	0	0	10	0	20	GCA_000825725		Mucorales
Lichtheimia ramosa JMRC:FSU:6197	0	2	0	0	0	4	0	2	0	0	10	1	19	GCA_000945115		Mucorales
Syncephalastrum racemosum NRRL 2496	0	0	0	0	0	5	0	2	0	1	9	1	18	GCA_002105135		Mucorales
Rhizopus stolonifer LSU 92-RS-03	0	0	0	1	2	6	0	1	0	0	8	0	18	GCA_003325415		Mucorales
Rhizopus delemar RA 99-880	0	0	0	0	1	7	0	1	0	0	7	0	16	GCA_000149305		Mucorales
Absidia repens NRRL 1336	0	0	0	0	1	1	0	2	0	0	12	0	16	GCA_002105175		Mucorales
Rhizopus microsporus ATCC 52813	0	1	0	1	1	3	0	1	0	0	9	0	16	GCA_002708625		Mucorales
Mucor lusitanicus MU402	0	0	0	0	1	4	0	1	0	0	9	1	16	GCA_010203745		Mucorales
Syncephalastrum racemosum B6101	0	0	0	0	0	6	0	1	0	1	5	2	15	GCA_000696955		Mucorales
Lichtheimia corymbifera JMRC:FSU:9682	0	1	0	0	0	5	0	2	0	0	7	0	15	GCA_000723665		Mucorales
Mucor lusitanicus CBS 277.49	0	0	0	0	0	4	0	1	0	0	9	1	15	GCA_001638945		Mucorales
Phycomyces blakesleeanus NRRL 1555(-)	0	0	0	0	1	1	0	1	0	0	12	0	15	GCA_001638985		Mucorales
Absidia glauca CBS 101.48 substr. RVII-324 met-	0	0	0	0	1	2	0	2	0	0	10	0	15	GCA_900079185		Mucorales
Mucor circinelloides 1006PhL	0	0	0	0	0	4	0	1	0	0	8	1	14	GCA_000401635		Mucorales
Choanephora cucurbitarum KUS-F28377	0	0	0	0	1	4	0	1	0	0	8	0	14	GCA_001683725		Mucorales
Rhizopus microsporus var. microsporus ATCC 52814	0	1	0	1	1	3	0	1	0	0	7	0	14	GCA_002083745		Mucorales
Syncephalastrum monosporum B8922	1	0	0	0	0	3	0	2	0	1	5	1	13	GCA_000697355		Mucorales
Rhizopus microsporus ATCC 11559	0	1	0	1	1	3	0	1	0	0	6	0	13	GCA_002083735		Mucorales
Mucor velutinosus B5328	0	0	0	0	0	4	0	1	0	0	6	1	12	GCA_000696895		Mucorales
Parasitella parasitica CBS 412.66 substr. NGI-315 ade-	0	0	0	0	0	2	0	1	0	0	7	2	12	GCA_000938895		Mucorales
Hesseltinella vesiculosa NRRL 3301	0	0	0	0	2	2	1	1	0	0	7	0	13	GCA_002104935		Mucorales
Rhizopus oryzae Type I NRRL 21396	0	0	0	0	0	6	0	1	0	0	4	0	11	GCA_000697115		Mucorales
Lichtheimia corymbifera 008-049	0	1	0	0	0	3	0	2	0	0	5	0	11	GCA_000697175		Mucorales
Mucor ambiguus NBRC 6742	0	0	0	0	0	2	0	1	0	0	7	1	11	GCA_000950595		Mucorales
Rhizopus delemar Type I NRRL 21789	0	0	0	0	0	7	0	1	0	0	2	0	10	GCA_000697155		Mucorales
Lichtheimia corymbifera B2541	0	0	0	0	1	2	0	2	0	0	5	0	10	GCA_000697475		Mucorales
Rhizopus microsporus var rhizopodiformus B7455	0	0	0	0	0	6	0	0	0	0	4	0	10	GCA_000738565		Mucorales
Rhizopus delemar Type II NRRL 21447	0	0	0	0	0	5	0	1	0	0	4	0	10	GCA_000738595		Mucorales
Rhizopus oryzae Type I NRRL 13440	0	0	0	0	0	5	0	1	0	0	3	0	9	GCA_000697075		Mucorales
Rhizopus microsporus B9738	0	0	0	0	0	4	0	1	0	0	4	0	9	GCA_000697275		Mucorales
Mucor irregularis B7584	0	0	0	0	0	3	0	1	0	0	4	1	9	GCA_000697435		Mucorales
Rhizopus oryzae HUMC 02	0	0	0	0	0	6	0	1	0	0	2	0	9	GCA_000697605		Mucorales
Rhizopus delemar Type II NRRL 21477	0	0	0	0	0	4	0	1	0	0	4	0	9	GCA_000738585		Mucorales
Rhizopus oryzae GL39	0	0	0	0	0	5	0	2	0	0	2	0	9	GCA_011763645		Mucorales
Rhizopus microsporus var. chinensis CCTCC M201021	0	0	0	0	0	4	0	1	0	0	3	0	8	GCA_000325505		Mucorales
Mucor irregularis B50	0	0	0	0	0	2	0	1	0	0	5	0	8	GCA_000587855		Mucorales
Mucor circinelloides B8987	0	0	0	0	0	3	0	1	0	0	3	1	8	GCA_000696935		Mucorales
Rhizopus oryzae 99-133	0	0	0	0	0	6	0	1	0	0	1	0	8	GCA_000697135		Mucorales
Rhizopus oryzae 97-1192	0	0	0	0	0	6	0	1	0	0	1	0	8	GCA_000697195		Mucorales
Mucor racemosus B9645	0	0	0	0	0	4	0	1	0	0	3	0	8	GCA_000697255		Mucorales
Mucor circinelloides WJ11	0	0	0	0	0	3	0	1	0	0	3	1	8	GCA_001276145		Mucorales
Mucor circinelloides JCM 22480	0	0	0	0	0	3	0	1	0	0	3	1	8	GCA_001599575		Mucorales
Rhizopus oryzae GL1	1	0	1	0	0	3	0	1	1	0	1	0	8	GCA_011764055		Mucorales
Rhizomucor miehei CAU432	0	0	0	0	0	2	0	1	0	0	4	0	7	GCA_000611695		Mucorales
Rhizopus oryzae B7407	0	0	0	0	0	4	0	1	0	0	2	0	7	GCA_000696915		Mucorales
Rhizopus oryzae Type I NRRL 18148	0	0	0	0	0	4	0	1	0	0	2	0	7	GCA_000697095		Mucorales
Rhizopus delemar Type II NRRL 21446	0	0	0	0	0	4	0	1	0	0	2	0	7	GCA_000738605		Mucorales
Gongronella sp. w5	0	0	0	0	0	3	0	1	0	0	3	0	7	GCA_001650995		Mucorales
Rhizopus oryzae GL36	0	0	0	0	0	3	0	1	0	0	3	0	7	GCA_011763955		Mucorales
Rhizopus oryzae GL22	1	0	0	0	0	3	0	1	0	0	2	0	7	GCA_011801335		Mucorales
Rhizomucor pusillus	0	0	0	0	0	2	0	2	0	0	2	1	7	GCA_900175165		Mucorales
Apophysomyces trapeziformis B9324	0	0	0	0	0	2	0	2	0	0	2	0	6	GCA_000696975		Mucorales
Rhizopus stolonifer B9770	0	0	0	0	0	4	0	1	0	0	1	0	6	GCA_000697035		Mucorales
Mucor indicus B7402	0	1	0	0	0	3	0	1	0	0	1	0	6	GCA_000697295		Mucorales
Rhizopus oryzae 99-892	0	0	0	0	0	4	0	1	0	0	1	0	6	GCA_000697725		Mucorales
Thermomucor indicae-seudaticae HACC 243	0	0	0	0	0	3	0	1	0	0	2	0	6	GCA_000787465		Mucorales
Rhizopus microsporus var. rhizopodiformis B11533	0	0	0	0	0	2	0	1	0	0	3	0	6	GCA_006680115		Mucorales
Rhizopus delemar GL50	0	0	0	0	0	3	0	1	0	0	2	0	6	GCA_011763795		Mucorales
Apophysomyces elegans B7760	0	0	0	0	0	3	0	1	0	0	1	0	5	GCA_000696995		Mucorales
Lichtheimia ramosa B5399	0	0	0	0	0	2	0	1	0	0	2	0	5	GCA_000738555		Mucorales
Actinomucor elegans JCM 22485	0	0	0	0	0	1	0	1	0	0	2	1	5	GCA_001599635		Mucorales
Jimgerdemannia lactiflua OSC162217	0	0	0	0	0	1	0	2	0	0	2	0	5	GCA_003951145		Endogonales
Rhizopus microsporus GL35	0	0	0	0	0	2	0	1	0	0	2	0	5	GCA_011762625		Mucorales
Rhizopus microsporus GL58	0	0	0	0	0	2	0	1	0	0	2	0	5	GCA_011762635		Mucorales
Rhizopus microsporus GL61	0	0	0	0	0	2	0	1	0	0	2	0	5	GCA_011763475		Mucorales
Rhizopus delemar GL27	0	0	0	0	0	3	0	1	0	0	1	0	5	GCA_011763605		Mucorales
Rhizopus delemar GL14	0	0	0	0	0	2	0	1	0	0	2	0	5	GCA_011763695		Mucorales
Rhizopus delemar GL23	0	0	0	0	0	3	0	1	0	0	1	0	5	GCA_011763735		Mucorales
Rhizopus delemar GL24	0	0	0	0	0	3	0	1	0	0	1	0	5	GCA_011763815		Mucorales
Rhizopus delemar GL55	0	0	0	0	0	3	0	0	0	0	2	0	5	GCA_011763835		Mucorales
Rhizopus delemar GL51	0	0	0	0	0	3	0	1	0	0	1	0	5	GCA_011763855		Mucorales
Rhizopus oryzae GL60	0	0	0	0	0	1	0	1	0	0	3	0	5	GCA_011763935		Mucorales
Rhizopus oryzae GL21	1	0	0	0	0	2	0	1	0	0	1	0	5	GCA_011764185		Mucorales
Rhizopus oryzae GL4	0	0	0	0	0	3	0	1	0	0	1	0	5	GCA_011764225		Mucorales
Rhizopus oryzae GL5	1	0	0	0	0	2	0	1	0	0	1	0	5	GCA_011764265		Mucorales
Rhizopus oryzae GL40	0	0	0	0	0	3	0	1	0	0	1	0	5	GCA_011800955		Mucorales
Rhizopus oryzae GL41	0	0	0	0	0	3	0	1	0	0	1	0	5	GCA_011950945		Mucorales
Rhizopus oryzae GL42	0	0	0	0	0	3	0	1	0	0	1	0	5	GCA_011951285		Mucorales
Rhizopus oryzae GL32	0	0	0	0	0	3	0	1	0	0	1	0	5	GCA_011952175		Mucorales
Saksenaea vasiformis B4078	0	0	0	0	0	2	0	1	0	0	1	0	4	GCA_000697055		Mucorales
Cokeromyces recurvatus B5483	0	0	0	0	0	2	0	0	0	0	1	1	4	GCA_000697235		Mucorales
Saksenaea oblongispora B3353	0	0	0	0	0	1	0	1	0	0	2	0	4	GCA_000697495		Mucorales
Apophysomyces variabilis NCCPF 102052	0	0	0	0	0	2	0	1	0	0	1	0	4	GCA_002749535		Mucorales
Rhizopus microsporus GL28	0	0	0	0	0	2	0	1	0	0	1	0	4	GCA_011763565		Mucorales
Rhizopus delemar GL15	0	0	0	0	0	1	0	1	0	0	2	0	4	GCA_011763585		Mucorales
Rhizopus delemar GL62	0	0	0	0	0	3	0	0	0	0	1	0	4	GCA_011763755		Mucorales
Rhizopus oryzae GL20	0	0	0	0	0	3	0	0	0	0	1	0	4	GCA_011763875		Mucorales
Rhizopus delemar GL54	0	0	0	0	0	2	0	1	0	0	1	0	4	GCA_011763915		Mucorales
Rhizopus oryzae GL11	0	0	0	0	0	1	0	1	0	0	2	0	4	GCA_011764025		Mucorales
Rhizopus oryzae GL8	0	0	0	0	0	2	0	1	0	0	1	0	4	GCA_011764125		Mucorales
Rhizopus oryzae GL46	0	0	0	0	0	2	0	1	0	0	1	0	4	GCA_011801305		Mucorales
Rhizopus oryzae GL29	0	0	0	0	0	2	0	1	0	0	1	0	4	GCA_011801385		Mucorales
Rhizopus oryzae GL45	0	0	0	0	0	2	0	1	0	0	1	0	4	GCA_011801495		Mucorales
Rhizopus oryzae GL49	0	0	0	0	0	2	0	1	0	0	1	0	4	GCA_011801645		Mucorales
Rhizopus oryzae GL2	0	0	0	0	0	2	0	1	0	0	1	0	4	GCA_011801705		Mucorales
Rhizopus oryzae GL30	0	0	0	0	0	2	0	1	0	0	1	0	4	GCA_011801725		Mucorales
Rhizopus oryzae GL10	0	0	0	0	0	2	0	1	0	0	1	0	4	GCA_011801785		Mucorales
Rhizopus oryzae GL3	0	0	0	0	0	1	0	1	0	0	2	0	4	GCA_011951295		Mucorales
Rhizopus oryzae GL6	0	0	0	0	0	1	0	1	0	0	2	0	4	GCA_011952045		Mucorales
Rhizopus oryzae GL37	0	0	0	0	0	2	0	1	0	0	1	0	4	GCA_011952145		Mucorales
Lichtheimia ramosa B5792	0	0	0	0	0	1	0	1	0	0	1	0	3	GCA_000697395		Mucorales
Rhizopus delemar GL12	0	0	0	0	0	2	0	1	0	0	0	0	3	GCA_011763715		Mucorales
Rhizopus oryzae GL16	0	0	0	0	0	2	0	0	0	0	1	0	3	GCA_011763775		Mucorales
Rhizopus delemar GL25	0	0	0	0	0	2	0	0	0	0	1	0	3	GCA_011763895		Mucorales
Rhizopus oryzae GL48	0	0	0	0	0	1	0	1	0	0	1	0	3	GCA_011763975		Mucorales
Rhizopus oryzae GL9	0	0	0	0	0	0	0	1	0	0	2	0	3	GCA_011763995		Mucorales
Rhizopus microsporus GL19	1	0	0	0	0	1	0	0	0	0	1	0	3	GCA_011764045		Mucorales
Rhizopus delemar GL13	0	0	0	0	0	1	0	1	0	0	1	0	3	GCA_011764145		Mucorales
Rhizopus oryzae GL53	0	0	0	0	0	1	0	1	0	0	1	0	3	GCA_011800985		Mucorales
Rhizopus oryzae GL38	0	0	0	0	0	1	0	1	0	0	1	0	3	GCA_011801035		Mucorales
Rhizopus oryzae GL31	0	0	0	0	0	1	0	1	0	0	1	0	3	GCA_011801055		Mucorales
Rhizopus oryzae GL44	0	0	0	0	0	1	0	1	0	0	1	0	3	GCA_011801505		Mucorales
Rhizopus oryzae GL52	0	0	0	0	0	1	0	1	0	0	1	0	3	GCA_011801555		Mucorales
Rhizopus oryzae GL34	0	0	0	0	0	1	0	1	0	0	1	0	3	GCA_011801575		Mucorales
Rhizopus oryzae GL56	0	0	0	0	0	2	0	1	0	0	0	0	3	GCA_011801605		Mucorales
Rhizopus oryzae GL43	0	0	0	0	0	1	0	1	0	0	1	0	3	GCA_011950985		Mucorales
Rhizopus oryzae GL7	0	0	0	0	0	1	0	1	0	0	1	0	3	GCA_011952115		Mucorales
Rhizopus oryzae GL26	0	0	0	0	0	1	0	1	0	0	0	0	2	GCA_011801675		Mucorales
Rhizopus oryzae GL17	0	0	0	0	0	1	0	1	0	0	0	0	2	GCA_011801815		Mucorales
Cunninghamella elegans B9769	0	0	0	0	0	0	0	0	0	0	1	0	1	GCA_000697015		Mucorales
Cunninghamella bertholletiae 175	0	0	0	0	0	0	0	0	0	0	0	0	0	GCA_000697215		Mucorales
Cunninghamella bertholletiae B7461	0	0	0	0	0	0	0	0	0	0	0	0	0	GCA_000697315		Mucorales
Umbelopsis isabellina B7317	0	0	0	0	0	2	0	0	0	0	7	1	10	GCA_000697415		Umbelopsidales
Umbelopsis isabellina NBRC 7884	0	0	0	0	0	2	0	0	0	0	4	0	6	GCA_000534915		Umbelopsidales
sum	6	13	1	8	93	405	1	155	5	3	493	32	1215	sum all
													7.74	average
													6	median
													148	assemblies with clusters

## Sheet: Table.S2._assembly
assembly	organism	strain	date	institution	taxon			species taxid	taxid	pmids	size	contig_n50
GCA_000149305.1	Rhizopus delemar RA 99-880	RA 99-880	2009-05-27	Broad Institute	Mucorales			246409	936053	[19578406]	44362947	303659
GCA_000240685.2	Mortierella alpina ATCC 32222	ATCC 32222	2011-12-29	School of Food Science and Technology, Jiangnan University, P.R. China	Mortierellaceae			685557	64518	[22174787]	12102809	171448
GCA_000325505.1	Rhizopus microsporus var. chinensis CCTCC M201021	CCTCC M201021	2012-12-18	Lab of Brewing Microbiology and Applied Enzymology	Mucorales			1271458	58291	[]
GCA_000401635.1	Mucor circinelloides 1006PhL	1006PhL	2013-06-07	Broad Institute	Mucorales			1220926	36080	[25006230]	35944820	58982
GCA_000439145.3	Rhizophagus irregularis DAOM 197198	DAOM 197198	2018-01-30	DOE Joint Genome Institute	Glomerales			747089	588596	[24277808, 29355972]	115598055	49632
GCA_000507065.1	Mortierella alpina B6842	B6842	2013-12-12	IGS	Mortierellaceae			1357686	64518	[24459263]	12471564	144249
GCA_000534915.1	Umbelopsis isabellina NBRC 7884	NBRC 7884	2014-01-28	National Institute of Advanced Industrial Science and Technology (A)ST)	Umbelopsidales			1441051	91625	[24578268]	7018135	554975
GCA_000587855.1	Mucor irregularis B50	B50	2014-03-11	Nanjing Biozeron	Mucorales			1290454	713888	[]	9832877	206129
GCA_000597605.1	Rhizophagus irregularis DAOM 197198w	DAOM 197198w	2014-02-10	Laboratory of Computational Molecular Biology, College of Life Sciences, Beijing Normal University	Glomerales			1432141	588596	[24415955]	30482513	11207
GCA_000597625.1	Rhizophagus irregularis DAOM 197198w	DAOM 197198w	2014-02-10	Laboratory of Computational Molecular Biology, College of Life Sciences, Beijing Normal University	Glomerales			1432141	588596	[24415955]	36605471	19922
GCA_000597645.1	Rhizophagus irregularis DAOM 197198w	DAOM 197198w	2014-02-10	Laboratory of Computational Molecular Biology, College of Life Sciences, Beijing Normal University	Glomerales			1432141	588596	[24415955]	36900216	18748
GCA_000597665.1	Rhizophagus irregularis DAOM 197198w	DAOM 197198w	2014-02-10	Laboratory of Computational Molecular Biology, College of Life Sciences, Beijing Normal University	Glomerales			1432141	588596	[24415955]	37280373	20171
GCA_000597685.1	Rhizophagus irregularis DAOM 197198w	DAOM 197198w	2014-03-18	Laboratory of Computational Molecular Biology, College of Life Sciences, Beijing Normal University	Glomerales			1432141	588596	[24415955]	131801402	16064
GCA_000611695.1	Rhizomucor miehei CAU432	CAU432	2014-03-31	Department of Biotechnology, College of Food Science and Nutritional Engineering, China Agricultural University	Mucorales			1031333	4839	[24746234]	7947044	22231
GCA_000696895.1	Mucor velutinosus B5328	B5328	2014-06-02	IGS	Mucorales			1274784	708070	[27447865]	11511796	45469
GCA_000696915.1	Rhizopus oryzae B7407	B7407	2014-06-02	IGS	Mucorales			1274785	64495	[27447865]	13819334	57614
GCA_000696935.1	Mucor circinelloides B8987	B8987	2014-06-02	IGS	Mucorales			1274786	36080	[27447865]	11505020	58460
GCA_000696955.1	Syncephalastrum racemosum B6101	B6101	2014-06-02	IGS	Mucorales			1274787	13706	[27447865]	9342529	332696
GCA_000696975.1	Apophysomyces trapeziformis B9324	B9324	2014-06-02	IGS	Mucorales			1274790	679948	[27447865]	11412723	141065
GCA_000696995.1	Apophysomyces elegans B7760	B7760	2014-06-02	IGS	Mucorales			1274791	90269	[27447865]	12280265	101064
GCA_000697015.1	Cunninghamella elegans B9769	B9769	2014-06-02	IGS	Mucorales			1274792	4853	[27447865]	9703746	136541
GCA_000697035.1	Rhizopus stolonifer B9770	B9770	2014-06-02	IGS	Mucorales			1274793	4846	[27447865]	12158416	23193
GCA_000697055.1	Saksenaea vasiformis B4078	B4078	2014-06-02	IGS	Mucorales			1274794	90258	[27447865]	13626304	79983
GCA_000697075.1	Rhizopus oryzae Type I NRRL 13440	Type I NRRL 13440	2014-06-02	IGS	Mucorales			1279475	64495	[27447865]	13923860	44757
GCA_000697095.1	Rhizopus oryzae Type I NRRL 18148	Type I NRRL 18148	2014-06-02	IGS	Mucorales			1279476	64495	[27447865]	15361985	41044
GCA_000697115.1	Rhizopus oryzae Type I NRRL 21396	Type I NRRL 21396	2014-06-02	IGS	Mucorales			1279477	64495	[27447865]	13740575	58399
GCA_000697135.1	Rhizopus oryzae 99-133	99-133	2014-06-02	IGS	Mucorales			1279478	64495	[27447865]	13327977	58290
GCA_000697155.1	Rhizopus delemar Type I NRRL 21789	Type I NRRL 21789	2014-06-02	IGS	Mucorales			936053	936053	[27447865]	13457245	59015
GCA_000697175.1	Lichtheimia corymbifera 008-049	008-049	2014-06-02	IGS	Mucorales			1279486	42458	[27447865]	11743789	118022
GCA_000697195.1	Rhizopus oryzae 97-1192	97-1192	2014-06-02	IGS	Mucorales			64495	64495	[27447865]	13756894	59030
GCA_000697215.1	Cunninghamella bertholletiae 175	175	2014-06-02	IGS	Mucorales			1279998	90251	[27447865]	9599730	275505
GCA_000697235.1	Cokeromyces recurvatus B5483	B5483	2014-06-02	IGS	Mucorales			1357676	90255	[27447865]	9332602	31089
GCA_000697255.1	Mucor racemosus B9645	B9645	2014-06-02	IGS	Mucorales			1357677	4841	[27447865]	20996213	27467
GCA_000697275.1	Rhizopus microsporus B9738	B9738	2014-06-02	IGS	Mucorales			1357678	58291	[27447865]
GCA_000697295.1	Mucor indicus B7402	B7402	2014-06-02	IGS	Mucorales			1357679	64623	[27447865]	12756756	57154
GCA_000697315.1	Cunninghamella bertholletiae B7461	B7461	2014-06-02	IGS	Mucorales			1357680	90251	[27447865]	9586796	174650
GCA_000697355.1	Syncephalastrum monosporum B8922	B8922	2014-06-02	IGS	Mucorales			1357682	101128	[27447865]	9410267	221465
GCA_000697395.1	Lichtheimia ramosa B5792	B5792	2014-06-02	IGS	Mucorales			1357685	688394	[27447865]	13374197	35903
GCA_000697415.1	Umbelopsis isabellina B7317	B7317	2014-06-02	IGS	Umbelopsidales			1357687	91625	[24578268]	6846379	1154400
GCA_000697435.1	Mucor irregularis B7584	B7584	2014-06-02	IGS	Mucorales			1357689	713888	[27447865]	10525218	172980
GCA_000697475.1	Lichtheimia corymbifera B2541	B2541	2014-06-02	IGS	Mucorales			1357691	42458	[27447865]	11744403	130684
GCA_000697495.1	Saksenaea oblongispora B3353	B3353	2014-06-02	IGS	Mucorales			1357693	931867	[27447865]	13017889	109323
GCA_000697605.1	Rhizopus oryzae HUMC 02	HUMC 02	2014-06-03	IGS	Mucorales			1279480	64495	[27447865]	11680362	4369
GCA_000697725.1	Rhizopus oryzae 99-892	99-892	2014-06-06	IGS	Mucorales			1279482	64495	[27447865]	11196285	3954
GCA_000723665.1	Lichtheimia corymbifera JMRC:FSU:9682	FSU 9682	2014-06-27	HKI JENA	Mucorales			1263082	42458	[27918580, 25121733]	34700916	80219
GCA_000738555.1	Lichtheimia ramosa B5399	B5399	2014-08-05	IGS	Mucorales			1274788	688394	[27447865]	14381728	33650
GCA_000738565.1	Rhizopus microsporus var rhizopodiformus B7455	B7455	2014-08-05	IGS	Mucorales			1357688	58291	[27447865]
GCA_000738585.1	Rhizopus delemar Type II NRRL 21477	Type II NRRL 21477	2014-08-07	IGS	Mucorales			1279481	936053	[27447865]	11641169	3735
GCA_000738595.1	Rhizopus delemar Type II NRRL 21447	Type II NRRL 21447	2014-08-07	IGS	Mucorales			1279483	936053	[27447865]	11176827	4138
GCA_000738605.1	Rhizopus delemar Type II NRRL 21446	Type II NRRL 21446	2014-08-07	IGS	Mucorales			1279484	936053	[27447865]	11126699	3337
GCA_000739165.1	Podila verticillata NRRL 6337	NRRL 6337	2014-08-15	Broad Institute	Mortierellaceae			1069443	78898	[]	41190001	100238
GCA_000787465.1	Thermomucor indicae-seudaticae HACC 243	HACC 243	2014-11-26	Aalborg University	Mucorales			101121	101121	[25461894]	9500077	35184
GCA_000825725.1	Rhizopus microsporus CBS 344.29	CBS_344.29	2014-12-08	HKI JENA	Mucorales			58291	58291	[25614557]
GCA_000938895.1	Parasitella parasitica CBS 412.66 substr. NGI-315 ade-	CBS 412.66 substr. NGI-315 ade-	2015-01-16	FRIEDRICH SCHILLER UNIVERSITY JENA	Mucorales			35722	35722	[28034347]	43668252	14256
GCA_000945115.1	Lichtheimia ramosa JMRC:FSU:6197		2014-08-05	HKI JENA	Mucorales			688394	688394	[25212617]	34521177	1162362
GCA_000950595.1	Mucor ambiguus NBRC 6742	NBRC 6742	2015-02-19	National Institute of Advanced Industrial Science and Technology (AIST)	Mucorales			91626	91626	[]	34978623	9387
GCA_001021685.1	Mortierella alpina CCTCC M207067	CCTCC M207067	2015-06-08	Nanjing Tech University	Mortierellaceae			64518	64518	[]	11594933	47799
GCA_001276145.1	Mucor circinelloides WJ11	WJ11	2015-08-31	Jiangnan University	Mucorales			36080	36080	[26352831]	9883560	24148
GCA_001593125.1	Rhizophagus irregularis A1	A1	2016-03-16	University of Ottawa	Glomerales			588596	588596	[27572831]	112825016	18963
GCA_001593145.1	Rhizophagus irregularis A4	A4	2016-03-16	University of Ottawa	Glomerales			588596	588596	[29355972]	121869321	15073
GCA_001593155.1	Rhizophagus irregularis C2	C2	2016-03-16	University of Ottawa	Glomerales			588596	588596	[27572831]	111177472	19342
GCA_001593205.1	Rhizophagus irregularis A5	A5	2016-03-16	University of Ottawa	Glomerales			588596	588596	[29355972]	117501136	16702
GCA_001599575.1	Mucor circinelloides JCM 22480	JCM 22480	2016-03-01	RIKEN Center for Life Science Technologies, Division of Genomic Technologies	Mucorales			36080	36080	[]	11235829	61543
GCA_001599635.1	Actinomucor elegans JCM 22485	JCM 22485	2016-03-01	RIKEN Center for Life Science Technologies, Division of Genomic Technologies	Mucorales			64647	64647	[]	10774714	195194
GCA_001638945.1	Mucor lusitanicus CBS 277.49	CBS 277.49	2016-05-06	JGI-PGF	Mucorales			747725	29924	[25006230]	37042809	4318338
GCA_001638985.2	Phycomyces blakesleeanus NRRL 1555(-)	NRRL 1555(-)	2016-05-06	JGI-PSF	Mucorales			763407	4837	[27238284]	51303662	370394
GCA_001650995.1	Gongronella sp. w5	w5	2016-05-24	Anhui University	Mucorales			483437	483437	[30194967]	9987820	36975
GCA_001651415.1	Linnemannia elongata AG-77	AG-77	2016-05-26	DOE Joint Genome Institute	Mortierellaceae			1314771	310910	[28076891]	50080240	155919
GCA_001683725.1	Choanephora cucurbitarum KUS-F28377	KUS-F28377	2016-07-12	Korea University	Mucorales			101091	101091	[30173631, 28091548, 30699769, 25522548, 30731832, 24049494, 30812839, 30812878, 1260541, 4215, 1201519, 5584627, 5956921, 13281494]	33057761	24238
GCA_002083735.1	Rhizopus microsporus ATCC 11559	ATCC 11559	2017-04-12	DOE Joint Genome Institute	Mucorales			58291	58291	[27956601]	27753222	65676
GCA_002083745.1	Rhizopus microsporus var. microsporus ATCC 52814	ATCC 52814	2017-04-12	DOE Joint Genome Institute	Mucorales			86635	58291	[27956601]	28305131	67011
GCA_002104935.1	Hesseltinella vesiculosa NRRL 3301	NRRL 3301	2017-04-20	DOE Joint Genome Institute	Mucorales			101127	101127	[28481340]	30295132	571097
GCA_002105135.1	Syncephalastrum racemosum NRRL 2496	NRRL 2496	2017-04-20	DOE Joint Genome Institute	Mucorales			13706	13706	[28481340]	32879819	2374188
GCA_002105155.1	Lobosporangium transversale NRRL 3116	NRRL 3116	2017-04-20	DOE Joint Genome Institute	Mortierellaceae			64571	64571	[28481340]	43052804	672590
GCA_002105175.1	Absidia repens NRRL 1336	NRRL 1336	2017-04-20	DOE Joint Genome Institute	Mucorales			90262	90262	[28481340]	49214086	1295254
GCA_002261195.1	Bifiguratus adelaidae AZ0501	AZ0501	2017-08-21	University of California, Riverside	Endogonales			1938954	1938954	[28876195]	27414499	71160
GCA_002708625.1	Rhizopus microsporus ATCC 52813	ATCC 52813	2017-10-23	DOE Joint Genome Institute	Mucorales			1340429	58291	[27956601]	27819681	69381
GCA_002749535.1	Apophysomyces variabilis NCCPF 102052	NCCPF 102052	2017-11-03	Postgraduate Institute of medical education and research	Mucorales			760013	760013	[28923009]	12324280	147966
GCA_002897155.1	Rhizophagus irregularis DAOM 181602	DAOM 181602	2017-11-20	NIBB core research facilities, National Institues for Basic Biology	Glomerales			747089	588596	[30271968]	134459876	2308146
GCA_003203555.1	Rhizophagus clarus HR1	HR1	2018-06-01	National Institute for Basic Biology	Glomerales			94130	94130	[29914365]	104066602	26609
GCA_003325415.1	Rhizopus stolonifer LSU 92-RS-03	LSU 92-RS-03	2018-07-17	University of California, Riverside	Mucorales			4846	4846	[29674435]	35652342	3178
GCA_003325435.1	Rhizopus azygosporus CBS 357.93	CBS 357.93	2018-07-17	University of California, Riverside	Mucorales			86630	86630	[29674435]	43847937	12567
GCA_003547095.1	Diversispora epigaea IT104	IT104	2018-09-12	Cornell University	Diversisporales			1348612	1348612	[30368822]	121110708	42449
GCA_003549995.1	Rhizophagus sp. MUCL 43196	MUCL 43196	2018-08-30	INRA	Glomerales			1803374	1803374	[30636349]	101837401	22323
GCA_003550305.1	Glomus cerebriforme DAOM 227022	DAOM 227022	2018-09-12	INRA	Glomerales			658196	658196	[30636349]	103449397	18126
GCA_003550325.1	Gigaspora rosea DAOM 194757	DAOM 194757	2018-09-12	INRA	Diversisporales			44941	44941	[30636349]	413464938	36856
GCA_003833025.1	Glomus cerebriforme JS1	JS1	2018-11-26	University of Ottawa	Glomerales			658196	658196	[31650958, 30895927, 30516133]	41440170	18802
GCA_003833115.1	Rhizophagus irregularis DAOM 240409	DAOM 240409	2018-11-26	University of Ottawa	Glomerales			588596	588596	[31650958, 30895927, 30516133]	40192896	11977
GCA_003833135.1	Oehlia diaphana SD1	SD1	2018-11-26	University of Ottawa	Glomerales			118614	118614	[31650958, 30895927, 30516133]	43446223	14599
GCA_003951145.1	Jimgerdemannia lactiflua OSC162217	OSC162217	2018-12-17	Oregon State University	Mucorales			324621	324621	[30485448]	58689278	5625
GCA_003990745.1	Jimgerdemannia flammicorona GMNB39	GMNB39	2018-12-31	DOE Joint Genome Institute	Endogonales			994334	994334	[30485448]	198136382	11439
GCA_003990765.1	Jimgerdemannia flammicorona AD002	AD002	2019-01-02	DOE Joint Genome Institute	Endogonales			994334	994334	[30485448]	192916715	10860
GCA_003990785.1	Endogone sp. FLAS-F59071	FLAS-F59071	2019-01-02	DOE Joint Genome Institute	Endogonales			2340872	2340872	[30485448]	83526122	11261
GCA_006680115.1	Rhizopus microsporus var. rhizopodiformis B11533	B11533	2019-07-05	TGen-North	Mucorales			90259	58291	[32310081]	8752492	1783065
GCA_009809945.1	Gigaspora margarita BEG34	BEG34	2019-12-30	CNR	Diversisporales			4874	4874	[31621176]	550350700	29433
GCA_010203745.1	Mucor lusitanicus MU402	MU402	2020-02-05	DOE Joint Genome Institute	Mucorales			29924	29924	[31679929]	38370072	4574267
GCA_011634665.1	Mortierellales BCC40632	BCC40632	2020-03-23	National Center for Genetic Engineering and Biotechnology	Mortierellaceae			2613877	2613877	[32169630]	15762298	2564672
GCA_011762625.1	Rhizopus microsporus GL35	GL35	2020-03-27	J Craig Venter Institute	Mucorales			58291	58291	J Craig Venter Institute permission	8227971	33392
GCA_011762635.1	Rhizopus microsporus GL58	GL58	2020-03-27	J Craig Venter Institute	Mucorales			58291	58291	J Craig Venter Institute permission	8366921	31231
GCA_011763475.1	Rhizopus microsporus GL61	GL61	2020-03-27	J Craig Venter Institute	Mucorales			58291	58291	J Craig Venter Institute permission	8219460	33416
GCA_011763565.1	Rhizopus microsporus GL28	GL28	2020-03-27	J Craig Venter Institute	Mucorales			58291	58291	J Craig Venter Institute permission	8584776	31162
GCA_011763585.1	Rhizopus delemar GL15	GL15	2020-03-27	J Craig Venter Institute	Mucorales			936053	936053	J Craig Venter Institute permission	13983995	8180
GCA_011763605.1	Rhizopus delemar GL27	GL27	2020-03-27	J Craig Venter Institute	Mucorales			936053	936053	J Craig Venter Institute permission	12594657	2777
GCA_011763645.1	Rhizopus oryzae GL39	GL39	2020-03-27	J Craig Venter Institute	Mucorales			64495	64495	J Craig Venter Institute permission
GCA_011763695.1	Rhizopus delemar GL14	GL14	2020-03-27	J Craig Venter Institute	Mucorales			936053	936053	J Craig Venter Institute permission	14084317	9008
GCA_011763715.1	Rhizopus delemar GL12	GL12	2020-03-27	J Craig Venter Institute	Mucorales			936053	936053	J Craig Venter Institute permission	14114054	9333
GCA_011763735.1	Rhizopus delemar GL23	GL23	2020-03-27	J Craig Venter Institute	Mucorales			936053	936053	J Craig Venter Institute permission	13415509	5674
GCA_011763755.1	Rhizopus delemar GL62	GL62	2020-03-27	J Craig Venter Institute	Mucorales			936053	936053	J Craig Venter Institute permission	13144294	11970
GCA_011763775.1	Rhizopus oryzae GL16	GL16	2020-03-27	J Craig Venter Institute	Mucorales			64495	64495	J Craig Venter Institute permission	15633280	8915
GCA_011763795.1	Rhizopus delemar GL50	GL50	2020-03-27	J Craig Venter Institute	Mucorales			936053	936053	J Craig Venter Institute permission	13181181	11892
GCA_011763815.1	Rhizopus delemar GL24	GL24	2020-03-27	J Craig Venter Institute	Mucorales			936053	936053	J Craig Venter Institute permission	16195532	7585
GCA_011763835.1	Rhizopus delemar GL55	GL55	2020-03-27	J Craig Venter Institute	Mucorales			936053	936053	J Craig Venter Institute permission	13844043	11218
GCA_011763855.1	Rhizopus delemar GL51	GL51	2020-03-27	J Craig Venter Institute	Mucorales			936053	936053	J Craig Venter Institute permission	13781482	11213
GCA_011763875.1	Rhizopus oryzae GL20	GL20	2020-03-27	J Craig Venter Institute	Mucorales			64495	64495	J Craig Venter Institute permission	13936509	9643
GCA_011763895.1	Rhizopus delemar GL25	GL25	2020-03-27	J Craig Venter Institute	Mucorales			936053	936053	J Craig Venter Institute permission	15111652	8830
GCA_011763915.1	Rhizopus delemar GL54	GL54	2020-03-27	J Craig Venter Institute	Mucorales			936053	936053	J Craig Venter Institute permission	13889826	10571
GCA_011763935.1	Rhizopus oryzae GL60	GL60	2020-03-27	J Craig Venter Institute	Mucorales			64495	64495	J Craig Venter Institute permission	13707877	11002
GCA_011763955.1	Rhizopus oryzae GL36	GL36	2020-03-27	J Craig Venter Institute	Mucorales			64495	64495	J Craig Venter Institute permission	13722585	10267
GCA_011763975.1	Rhizopus oryzae GL48	GL48	2020-03-27	J Craig Venter Institute	Mucorales			64495	64495	J Craig Venter Institute permission	18191050	6659
GCA_011763995.1	Rhizopus oryzae GL9	GL9	2020-03-27	J Craig Venter Institute	Mucorales			64495	64495	J Craig Venter Institute permission	14946715	4607
GCA_011764025.1	Rhizopus oryzae GL11	GL11	2020-03-27	J Craig Venter Institute	Mucorales			64495	64495	J Craig Venter Institute permission	29979960	8965
GCA_011764045.1	Rhizopus microsporus GL19	GL19	2020-03-27	J Craig Venter Institute	Mucorales			58291	58291	J Craig Venter Institute permission
GCA_011764055.1	Rhizopus oryzae GL1	GL1	2020-03-27	J Craig Venter Institute	Mucorales			64495	64495	J Craig Venter Institute permission	35810776	6834
GCA_011764125.1	Rhizopus oryzae GL8	GL8	2020-03-27	J Craig Venter Institute	Mucorales			64495	64495	J Craig Venter Institute permission	29327064	3867
GCA_011764145.1	Rhizopus delemar GL13	GL13	2020-03-27	J Craig Venter Institute	Mucorales			936053	936053	J Craig Venter Institute permission	25365768	6849
GCA_011764185.1	Rhizopus oryzae GL21	GL21	2020-03-27	J Craig Venter Institute	Mucorales			64495	64495	J Craig Venter Institute permission	37708252	6329
GCA_011764225.1	Rhizopus oryzae GL4	GL4	2020-03-27	J Craig Venter Institute	Mucorales			64495	64495	J Craig Venter Institute permission	31780574	3068
GCA_011764265.1	Rhizopus oryzae GL5	GL5	2020-03-27	J Craig Venter Institute	Mucorales			64495	64495	J Craig Venter Institute permission	28220100	2041
GCA_011800955.1	Rhizopus oryzae GL40	GL40	2020-04-01	J Craig Venter Institute	Mucorales			64495	64495	J Craig Venter Institute permission	28257880	11757
GCA_011800985.1	Rhizopus oryzae GL53	GL53	2020-04-01	J Craig Venter Institute	Mucorales			64495	64495	J Craig Venter Institute permission	27463252	11687
GCA_011801035.1	Rhizopus oryzae GL38	GL38	2020-04-01	J Craig Venter Institute	Mucorales			64495	64495	J Craig Venter Institute permission	27489028	11896
GCA_011801055.1	Rhizopus oryzae GL31	GL31	2020-04-01	J Craig Venter Institute	Mucorales			64495	64495	J Craig Venter Institute permission	27505102	11433
GCA_011801305.1	Rhizopus oryzae GL46	GL46	2020-04-01	J Craig Venter Institute	Mucorales			64495	64495	J Craig Venter Institute permission	27337550	11494
GCA_011801335.1	Rhizopus oryzae GL22	GL22	2020-04-01	J Craig Venter Institute	Mucorales			64495	64495	J Craig Venter Institute permission	31778186	8339
GCA_011801385.1	Rhizopus oryzae GL29	GL29	2020-04-01	J Craig Venter Institute	Mucorales			64495	64495	J Craig Venter Institute permission	28411882	9686
GCA_011801495.1	Rhizopus oryzae GL45	GL45	2020-04-01	J Craig Venter Institute	Mucorales			64495	64495	J Craig Venter Institute permission	27661384	11811
GCA_011801505.1	Rhizopus oryzae GL44	GL44	2020-04-01	J Craig Venter Institute	Mucorales			64495	64495	J Craig Venter Institute permission	27397422	11642
GCA_011801555.1	Rhizopus oryzae GL52	GL52	2020-04-01	J Craig Venter Institute	Mucorales			64495	64495	J Craig Venter Institute permission	27410984	11519
GCA_011801575.1	Rhizopus oryzae GL34	GL34	2020-04-01	J Craig Venter Institute	Mucorales			64495	64495	J Craig Venter Institute permission	27379390	11859
GCA_011801605.1	Rhizopus oryzae GL56	GL56	2020-04-01	J Craig Venter Institute	Mucorales			64495	64495	J Craig Venter Institute permission	27480202	11916
GCA_011801645.1	Rhizopus oryzae GL49	GL49	2020-04-01	J Craig Venter Institute	Mucorales			64495	64495	J Craig Venter Institute permission	27468606	12015
GCA_011801675.1	Rhizopus oryzae GL26	GL26	2020-04-01	J Craig Venter Institute	Mucorales			64495	64495	J Craig Venter Institute permission	28913386	9443
GCA_011801705.1	Rhizopus oryzae GL2	GL2	2020-04-01	J Craig Venter Institute	Mucorales			64495	64495	J Craig Venter Institute permission	32400626	8335
GCA_011801725.1	Rhizopus oryzae GL30	GL30	2020-04-01	J Craig Venter Institute	Mucorales			64495	64495	J Craig Venter Institute permission	29629364	9866
GCA_011801785.1	Rhizopus oryzae GL10	GL10	2020-04-01	J Craig Venter Institute	Mucorales			64495	64495	J Craig Venter Institute permission	29759290	8713
GCA_011801815.1	Rhizopus oryzae GL17	GL17	2020-04-01	J Craig Venter Institute	Mucorales			64495	64495	J Craig Venter Institute permission	30397824	9377
GCA_011950945.1	Rhizopus oryzae GL41	GL41	2020-04-08	J Craig Venter Institute	Mucorales			64495	64495	J Craig Venter Institute permission	27434514	11722
GCA_011950985.1	Rhizopus oryzae GL43	GL43	2020-04-08	J Craig Venter Institute	Mucorales			64495	64495	J Craig Venter Institute permission	27566056	10940
GCA_011951285.1	Rhizopus oryzae GL42	GL42	2020-04-08	J Craig Venter Institute	Mucorales			64495	64495	J Craig Venter Institute permission	28455312	10651
GCA_011951295.1	Rhizopus oryzae GL3	GL3	2020-04-08	J Craig Venter Institute	Mucorales			64495	64495	J Craig Venter Institute permission	31682630	8855
GCA_011952045.1	Rhizopus oryzae GL6	GL6	2020-04-08	J Craig Venter Institute	Mucorales			64495	64495	J Craig Venter Institute permission	31177852	8558
GCA_011952115.1	Rhizopus oryzae GL7	GL7	2020-04-08	J Craig Venter Institute	Mucorales			64495	64495	J Craig Venter Institute permission	33410262	6914
GCA_011952145.1	Rhizopus oryzae GL37	GL37	2020-04-08	J Craig Venter Institute	Mucorales			64495	64495	J Craig Venter Institute permission	27490376	11615
GCA_011952175.1	Rhizopus oryzae GL32	GL32	2020-04-08	J Craig Venter Institute	Mucorales			64495	64495	J Craig Venter Institute permission	27455626	11866
GCA_900000135.1	Rhizopus microsporus ATCC 62417		2014-11-26	HKI JENA	Mucorales			58291	58291	[25614557]
GCA_900079185.1	Absidia glauca CBS 101.48 substr. RVII-324 met-	CBS 101.48 substr. RVII-324 met-	2016-04-15	FRIEDRICH SCHILLER UNIVERSITY JENA	Mucorales			4829	4829	[28034347]	46118079	11176
GCA_900175165.2	Rhizomucor pusillus		2018-09-07	CHALMERS UNIVERSITY OF TECHNOLOGY	Mucorales			4840	4840	[30211016]	8151432	67921

## Sheet: Table.S3_SMC_type_coordinates
taxon	organism	assembly	source	region	orig_type	type	is_hybrid	locus	start	stop	length	core_mcls	core_labels	accessory_mcls	accessory_labels	adenylpred_preds	avg_AI	avg_AI_core
Mucorales	Rhizopus delemar RA 99-880	GCA_000149305	glim	GCA_000149305__10_glim	NRPS-like	NRPS-like		CH476742.1	1551513	1594091	42578	MCL0001	NPS_1	None	None	g005:cinnamate.and.succinylbenzoate.derivatives=-95.1	-76.8651	-256.705
Mucorales	Rhizopus delemar RA 99-880	GCA_000149305	gff	GCA_000149305__11_gff	siderophore	siderophore		CH476736.1	330462	342643	12181	MCL0002	SID	None	None	None	-154.646	-270.112
Mucorales	Rhizopus delemar RA 99-880	GCA_000149305	glim	GCA_000149305__11_glim	unknown	terpene		CH476744.1	198972	361774	162802	None	None	MCL0205	ADHX	None	-68.7898	None
Mucorales	Rhizopus delemar RA 99-880	GCA_000149305	gff	GCA_000149305__13_gff	NRPS-like	NRPS-like		CH476738.1	45545	87572	42027	MCL0001	NPS_1	None	None	g011:luciferin=143.1	-9.92653	-50.494
Mucorales	Rhizopus delemar RA 99-880	GCA_000149305	gff	GCA_000149305__14_gff	NRPS-like	NRPS-like		CH476738.1	109094	152352	43258	MCL0001	NPS_1	None	None	g007:luciferin=113.3	-39.4848	-48.6679
Mucorales	Rhizopus delemar RA 99-880	GCA_000149305	gff	GCA_000149305__15_gff	terpene	terpene		CH476738.1	950025	970948	20923	MCL0013	SQS_NDUF6	MCL0021	CDA	None	-65.31	-144.284
Mucorales	Rhizopus delemar RA 99-880	GCA_000149305	gff	GCA_000149305__16_gff	NRPS-like	NRPS-like		CH476740.1	225847	269103	43256	MCL0001	NPS_1	None	None	g008:aryl.and.biaryl.derivatives=112.2	-120.443	-45.4842
Mucorales	Rhizopus delemar RA 99-880	GCA_000149305	gff	GCA_000149305__17_gff	NRPS	NRPS		CH476741.1	1208708	1253004	44296	MCL0003	LYS2	None	None	g010:bulky.mainly.phenyl.derivatives.aa=351.0	-91.264	-460.517
Mucorales	Rhizopus delemar RA 99-880	GCA_000149305	gff	GCA_000149305__1_gff	terpene	terpene		CH476732.1	1071463	1088933	17470	MCL0005	carRA_1	None	None	None	-176.479	-27.5888
Mucorales	Rhizopus delemar RA 99-880	GCA_000149305	gff	GCA_000149305__20_gff	terpene	terpene		CH476746.1	1147931	1170356	22425	MCL0019	ERG7	None	None	None	-77.6895	0
Mucorales	Rhizopus delemar RA 99-880	GCA_000149305	gff	GCA_000149305__2_gff	terpene	terpene		CH476732.1	2973787	3104165	130378	MCL0008	carRA_2	MCL0007,MCL0012,MCL0291,MCL0385	AH_CA,carB,SIN3_MFS,SPAAT	None	-11.4537	-147.909
Mucorales	Rhizopus delemar RA 99-880	GCA_000149305	gff	GCA_000149305__4_gff	NRPS-like	NRPS-like		CH476733.1	1927948	1971163	43215	MCL0001	NPS_1	MCL0023	ABCG_PM20	g008:luciferin=124.2	-90.674	-311.383
Mucorales	Rhizopus delemar RA 99-880	GCA_000149305	gff	GCA_000149305__6_gff	NRPS-like	NRPS-like		CH476734.1	18952	58428	39476	MCL0001	NPS_1	None	None	g009:luciferin=132.3	-92.4567	-58.6933
Mucorales	Rhizopus delemar RA 99-880	GCA_000149305	gff	GCA_000149305__7_gff	NRPS-like	NRPS-like		CH476734.1	929026	972279	43253	MCL0001	NPS_1	MCL0067	MFS_1	g005:luciferin=130.9	-66.626	-47.05
Mucorales	Rhizopus delemar RA 99-880	GCA_000149305	gff	GCA_000149305__8_gff	terpene	terpene		CH476734.1	2105222	2124337	19115	MCL0010	GGPS	None	None	None	-78.6566	-27.2384
Mucorales	Rhizopus delemar RA 99-880	GCA_000149305	gff	GCA_000149305__9_gff	terpene	terpene		CH476734.1	2318214	2453207	134993	MCL0004	SQS	MCL0023,MCL0068,MCL0069,MCL0123,MCL0124,MCL0298,MCL0391	ABCG_PM20,AKR_1,GALE,ABCF_EF3,EPHX,P450_6,MFS_6	None	-67.4457	-322.285
Mortierellales	Mortierella alpina ATCC 32222	GCA_000240685	glim	GCA_000240685__10_glim	NRPS	NRPS		ADAG01000906.1	2863	51069	48206	MCL0006	NRPS	MCL0069,MCL0105,MCL0302,MCL0803	GALE,SDR_2,GST_1,RRP15	g008:small.hydrophilic.aa=394.7,bulky.mainly.phenyl.derivatives.aa=382.4,bulky.mainly.phenyl.derivatives.aa=398.7,bulky.mainly.phenyl.derivatives.aa=387.0,small.hydrophilic.aa=400.3,bulky.mainly.phenyl.derivatives.aa=404.5,small.hydrophobic.aa=394.7	77.7963	460.517
Mortierellales	Mortierella alpina ATCC 32222	GCA_000240685	glim	GCA_000240685__11_glim	NRPS	NRPS		ADAG01000971.1	0	58727	58727	MCL0006	NRPS	None	None	g004:bulky.mainly.phenyl.derivatives.aa=410.0,small.hydrophilic.aa=377.0,bulky.mainly.phenyl.derivatives.aa=411.3,bulky.mainly.phenyl.derivatives.aa=405.1,small.hydrophilic.aa=370.7,small.hydrophilic.aa=382.6	-76.7204	460.517
Mortierellales	Mortierella alpina ATCC 32222	GCA_000240685	glim	GCA_000240685__12_glim	NRPS	NRPS		ADAG01000992.1	51584	122070	70486	MCL0006	NRPS	MCL0023	ABCG_PM20	g005:bulky.mainly.phenyl.derivatives.aa=109.0,bulky.mainly.phenyl.derivatives.aa=394.1,small.hydrophobic.aa=409.9,bulky.mainly.phenyl.derivatives.aa=390.2,bulky.mainly.phenyl.derivatives.aa=397.5,small.hydrophobic.aa=378.7;g011:small.hydrophobic.aa=115.9,small.hydrophilic.aa=358.5,small.hydrophobic.aa=396.1,small.hydrophobic.aa=380.9	-12.3148	460.517
Mortierellales	Mortierella alpina ATCC 32222	GCA_000240685	glim	GCA_000240685__14_glim	NRPS-like	NRPS-like		ADAG01001006.1	70691	117380	46689	MCL0003	LYS2	None	None	g007:bulky.mainly.phenyl.derivatives.aa=256.7	-108.74	-460.517
Mortierellales	Mortierella alpina ATCC 32222	GCA_000240685	glim	GCA_000240685__17_glim	siderophore	siderophore		ADAG01001022.1	127090	139298	12208	MCL0002	SID	None	None	None	62.1555	-46.1736
Mortierellales	Mortierella alpina ATCC 32222	GCA_000240685	glim	GCA_000240685__18_glim	NRPS	NRPS		ADAG01001033.1	54070	102900	48830	MCL0006	NRPS	MCL0818	XADH	g005:small.hydrophobic.aa=121.2,small.hydrophilic.aa=370.8,small.hydrophobic.aa=345.0,small.hydrophobic.aa=334.8;g006:small.hydrophobic.aa=329.7	43.7481	460.517
Mortierellales	Mortierella alpina ATCC 32222	GCA_000240685	glim	GCA_000240685__19_glim	NRPS	NRPS		ADAG01001033.1	110729	167506	56777	MCL0006	NRPS	MCL0021,MCL0241,MCL0552	CDA,MFS_4,AMAC	g007:small.hydrophobic.aa=383.9,bulky.mainly.phenyl.derivatives.aa=397.2,polar.and.charged.aa=375.7,small.hydrophobic.aa=377.3,small.hydrophobic.aa=333.0	-23.1885	460.517
Mortierellales	Mortierella alpina ATCC 32222	GCA_000240685	glim	GCA_000240685__1_glim	NRPS	NRPS		ADAG01000550.1	0	2285	2285	MCL0006	NRPS	None	None	g001:small.hydrophilic.aa=206.7	460.517	460.517
Mortierellales	Mortierella alpina ATCC 32222	GCA_000240685	glim	GCA_000240685__20_glim	NRPS	NRPS		ADAG01001035.1	152473	200684	48211	MCL0006	NRPS	None	None	g007:small.hydrophobic.aa=378.5,small.hydrophobic.aa=329.9,polar.and.charged.aa=376.2,small.hydrophilic.aa=375.1,small.hydrophobic.aa=367.8,bulky.mainly.phenyl.derivatives.aa=380.2	58.7413	460.517
Mortierellales	Mortierella alpina ATCC 32222	GCA_000240685	glim	GCA_000240685__24_glim	terpene	terpene		ADAG01001074.1	66516	282679	216163	MCL0004	SQS	MCL0021,MCL0040,MCL0213,MCL0539,MCL0555,MCL0827,MCL0829	CDA,RL40_EPI,MFS_3,METX,SDR_7,3HIB,PIP	None	-61.7445	-31.9054
Mortierellales	Mortierella alpina ATCC 32222	GCA_000240685	glim	GCA_000240685__25_glim	NRPS	NRPS		ADAG01001084.1	30811	108301	77490	MCL0006	NRPS	MCL0023,MCL0178,MCL0401,MCL0834	ABCG_PM20,BLAC,ARAAT,AFLAR	g012:cyclic.aliphatic.aa=342.3,small.hydrophobic.aa=401.1,bulky.mainly.phenyl.derivatives.aa=323.2	-47.6697	460.517
Mortierellales	Mortierella alpina ATCC 32222	GCA_000240685	glim	GCA_000240685__26_glim	NRPS	NRPS		ADAG01001084.1	151956	200856	48900	MCL0006	NRPS	None	None	g006:bulky.mainly.phenyl.derivatives.aa=357.2;g007:cyclic.aliphatic.aa=345.4,bulky.mainly.phenyl.derivatives.aa=377.5	69.6599	460.517
Mortierellales	Mortierella alpina ATCC 32222	GCA_000240685	glim	GCA_000240685__27_glim	NRPS	NRPS		ADAG01001084.1	228550	292232	63682	MCL0006	NRPS	None	None	g007:cyclic.aliphatic.aa=230.3,small.hydrophilic.aa=345.9,bulky.mainly.phenyl.derivatives.aa=371.7,small.hydrophobic.aa=367.2,small.hydrophobic.aa=372.2,bulky.mainly.phenyl.derivatives.aa=347.2,small.hydrophilic.aa=327.0	46.1414	460.517
Mortierellales	Mortierella alpina ATCC 32222	GCA_000240685	glim	GCA_000240685__28_glim	NRPS	NRPS		ADAG01001087.1	0	25136	25136	MCL0006	NRPS	None	None	g001:small.hydrophobic.aa=165.6	153.506	460.517
Mortierellales	Mortierella alpina ATCC 32222	GCA_000240685	glim	GCA_000240685__2_glim	NRPS	NRPS		ADAG01000599.1	0	6472	6472	MCL0006	NRPS	None	None	g001:c2.through.c5=-149.5	126.713	126.713
Mortierellales	Mortierella alpina ATCC 32222	GCA_000240685	glim	GCA_000240685__3_glim	NRPS	NRPS		ADAG01000607.1	0	3469	3469	MCL0006	NRPS	None	None	g001:cinnamate.and.succinylbenzoate.derivatives=181.2	460.517	460.517
Mortierellales	Mortierella alpina ATCC 32222	GCA_000240685	glim	GCA_000240685__4_glim	NRPS	NRPS		ADAG01000713.1	0	4557	4557	MCL0006	NRPS	None	None	g001:small.hydrophobic.aa=396.7	460.517	460.517
Mortierellales	Mortierella alpina ATCC 32222	GCA_000240685	glim	GCA_000240685__5_glim	NRPS	NRPS		ADAG01000719.1	0	6803	6803	MCL0006	NRPS	None	None	g001:aryl.and.biaryl.derivatives=82.9	460.517	460.517
Mortierellales	Mortierella alpina ATCC 32222	GCA_000240685	glim	GCA_000240685__6_glim	NRPS	NRPS		ADAG01000821.1	0	28923	28923	MCL0006	NRPS	None	None	g003:bulky.mainly.phenyl.derivatives.aa=381.0,small.hydrophilic.aa=410.2,small.hydrophilic.aa=385.1,bulky.mainly.phenyl.derivatives.aa=403.9	241.783	460.517
Mortierellales	Mortierella alpina ATCC 32222	GCA_000240685	glim	GCA_000240685__7_glim	NRPS	NRPS		ADAG01000848.1	0	30975	30975	MCL0006	NRPS	None	None	g004:c13.through.c17=74.8;g006:aryl.and.biaryl.derivatives=121.6	89.2992	376.949
Mortierellales	Mortierella alpina ATCC 32222	GCA_000240685	glim	GCA_000240685__8_glim	NRPS	NRPS		ADAG01000864.1	0	31833	31833	MCL0006	NRPS	MCL0054	ABCC	g001:small.hydrophobic.aa=379.2,small.hydrophobic.aa=396.7,small.hydrophilic.aa=288.1	115.129	460.517
Mortierellales	Mortierella alpina ATCC 32222	GCA_000240685	glim	GCA_000240685__9_glim	NRPS	NRPS		ADAG01000883.1	14948	55040	40092	MCL0006	NRPS	None	None	g006:cyclic.aliphatic.aa=365.6,bulky.mainly.phenyl.derivatives.aa=392.2,bulky.mainly.phenyl.derivatives.aa=400.4,small.hydrophobic.aa=388.1	27.5376	460.517
Mucorales	Rhizopus microsporus var. chinensis CCTCC M201021	GCA_000325505	glim	GCA_000325505__1_glim	NRPS-like	NRPS-like		ANKS01001044.1	0	32020	32020	MCL0001	NPS_1	None	None	g002:luciferin=82.6	-33.5736	-67.1473
Mucorales	Rhizopus microsporus var. chinensis CCTCC M201021	GCA_000325505	glim	GCA_000325505__2_glim	terpene	terpene		ANKS01001130.1	4749	36578	31829	MCL0008	carRA_2	MCL0007,MCL0012,MCL0041	AH_CA,carB,ACAC	None	-190.719	-45.1687
Mucorales	Rhizopus microsporus var. chinensis CCTCC M201021	GCA_000325505	glim	GCA_000325505__3_glim	terpene	terpene		ANKS01001303.1	39859	61110	21251	MCL0005	carRA_1	None	None	None	-24.768	-26.8555
Mucorales	Rhizopus microsporus var. chinensis CCTCC M201021	GCA_000325505	glim	GCA_000325505__5_glim	siderophore	siderophore		ANKS01001774.1	6276	16591	10315	MCL0002	SID	None	None	None	-209.786	-209.786
Mucorales	Rhizopus microsporus var. chinensis CCTCC M201021	GCA_000325505	glim	GCA_000325505__6_glim	NRPS-like	NRPS-like		ANKS01001878.1	0	31297	31297	MCL0003	LYS2	None	None	g006:bulky.mainly.phenyl.derivatives.aa=357.0	-100.777	-460.517
Mucorales	Rhizopus microsporus var. chinensis CCTCC M201021	GCA_000325505	glim	GCA_000325505__7_glim	terpene	terpene		ANKS01001959.1	7568	28997	21429	MCL0005	carRA_1	None	None	None	-28.146	-25.3638
Mucorales	Rhizopus microsporus var. chinensis CCTCC M201021	GCA_000325505	glim	GCA_000325505__8_glim	NRPS-like	NRPS-like		ANKS01002288.1	0	27162	27162	MCL0003	LYS2	None	None	g003:bulky.mainly.phenyl.derivatives.aa=239.5	-137.533	-460.517
Mucorales	Rhizopus microsporus var. chinensis CCTCC M201021	GCA_000325505	glim	GCA_000325505__9_glim	NRPS-like	NRPS-like		ANKS01002988.1	0	14249	14249	MCL0001	NPS_1	None	None	g002:cinnamate.and.succinylbenzoate.derivatives=71.6	-17.149	-51.4471
Mucorales	Mucor circinelloides 1006PhL	GCA_000401635	gff	GCA_000401635__10_gff	terpene	terpene		KE124003.1	40579	62934	22355	MCL0019	ERG7	None	None	None	-148.073	-326.745
Mucorales	Mucor circinelloides 1006PhL	GCA_000401635	gff	GCA_000401635__11_gff	terpene	terpene		KE124019.1	99032	121094	22062	MCL0005	carRA_1	None	None	None	-77.0421	-24.4914
Mucorales	Mucor circinelloides 1006PhL	GCA_000401635	gff	GCA_000401635__12_gff	NRPS-like	NRPS-like		KE124032.1	11221	54571	43350	MCL0001	NPS_1	MCL0182	ACOX	g010:aryl.and.biaryl.derivatives=115.6	-106.06	-282.364
Mucorales	Mucor circinelloides 1006PhL	GCA_000401635	gff	GCA_000401635__13_gff	terpene	terpene		KE124037.1	0	61968	61968	MCL0010	GGPS	MCL0068,MCL0145	AKR_1,SDR_3	None	-112.61	-289.234
Mucorales	Mucor circinelloides 1006PhL	GCA_000401635	gff	GCA_000401635__16_gff	terpene	terpene		KE124087.1	38779	60684	21905	MCL0008	carRA_2	MCL0012	carB	None	-79.125	-101.355
Mucorales	Mucor circinelloides 1006PhL	GCA_000401635	gff	GCA_000401635__17_gff	NRPS-like	NRPS-like		KE124128.1	13741	53127	39386	MCL0001	NPS_1	MCL0067	MFS_1	g007:cinnamate.and.succinylbenzoate.derivatives=125.7	-47.9894	-43.8879
Mucorales	Mucor circinelloides 1006PhL	GCA_000401635	gff	GCA_000401635__18_gff	terpene	terpene		KE124129.1	38836	56213	17377	MCL0013	SQS_NDUF6	None	None	None	-101.634	-184.711
Mucorales	Mucor circinelloides 1006PhL	GCA_000401635	gff	GCA_000401635__1_gff	NRPS-like	NRPS-like		KE123896.1	435039	478394	43355	MCL0001	NPS_1	None	None	g005:cinnamate.and.succinylbenzoate.derivatives=128.7	-66.176	-50.5054
Mucorales	Mucor circinelloides 1006PhL	GCA_000401635	gff	GCA_000401635__2_gff	terpene	terpene		KE123902.1	31359	52790	21431	MCL0010	GGPS	MCL0041	ACAC	None	-72.736	-285.057
Mucorales	Mucor circinelloides 1006PhL	GCA_000401635	gff	GCA_000401635__3_gff	terpene	terpene		KE123906.1	85981	107536	21555	MCL0004	SQS	None	None	None	-128.641	-342.686
Mucorales	Mucor circinelloides 1006PhL	GCA_000401635	glim	GCA_000401635__3_glim	unknown	terpene		KE123912.1	27990	148861	120871	None	None	MCL0023,MCL0248,MCL0578,MCL0853	ABCG_PM20,P450_5,HMDH,LAT	None	-74.911	None
Mucorales	Mucor circinelloides 1006PhL	GCA_000401635	gff	GCA_000401635__4_gff	NRPS/betalactone	NRPS/betalactone	hybrid	KE123918.1	152963	237738	84775	MCL0003	LYS2	MCL0026,MCL0073	ALDH_1,HOSC	g018:bulky.mainly.phenyl.derivatives.aa=348.8	-134.64	-460.517
Mucorales	Mucor circinelloides 1006PhL	GCA_000401635	gff	GCA_000401635__5_gff	siderophore	siderophore		KE123935.1	20276	32453	12177	MCL0002	SID	None	None	None	-111.641	-252.831
Mucorales	Mucor circinelloides 1006PhL	GCA_000401635	gff	GCA_000401635__9_gff	NRPS-like	NRPS-like		KE123996.1	93142	136503	43361	MCL0001	NPS_1	None	None	g008:aryl.and.biaryl.derivatives=127.8	-131.25	-277.036
Glomerales	Rhizophagus irregularis DAOM 197198	GCA_000439145	gff	GCA_000439145__10_gff	terpene	terpene		AUPC02000293.1	23468	44448	20980	MCL0013	SQS_NDUF6	None	None	None	-60.6225	-148.284
Glomerales	Rhizophagus irregularis DAOM 197198	GCA_000439145	gff	GCA_000439145__11_gff	terpene	terpene		AUPC02000377.1	72919	94439	21520	MCL0010	GGPS	MCL0040	RL40_EPI	None	-137.031	-310.602
Glomerales	Rhizophagus irregularis DAOM 197198	GCA_000439145	gff	GCA_000439145__1_gff	NRPS	NRPS		AUPC02000029.1	580549	636582	56033	MCL0003	LYS2	MCL0415	SAMT_2	g009:bulky.mainly.phenyl.derivatives.aa=331.0	-107.411	-460.517
Glomerales	Rhizophagus irregularis DAOM 197198	GCA_000439145	gff	GCA_000439145__5_gff	siderophore	siderophore		AUPC02000088.1	101328	113586	12258	MCL0002	SID	None	None	None	-32.8182	-87.9705
Glomerales	Rhizophagus irregularis DAOM 197198	GCA_000439145	gff	GCA_000439145__6_gff	terpene	terpene		AUPC02000170.1	172626	194263	21637	MCL0004	SQS	None	None	None	-182.795	-270.661
Glomerales	Rhizophagus irregularis DAOM 197198	GCA_000439145	gff	GCA_000439145__7_gff	NRPS-like	NRPS-like		AUPC02000210.1	73269	117266	43997	None	None	MCL0047	FAAL_ACP	None	25.8063	161.809
Glomerales	Rhizophagus irregularis DAOM 197198	GCA_000439145	gff	GCA_000439145__9_gff	terpene	terpene		AUPC02000270.1	83653	105416	21763	MCL0004	SQS	None	None	None	-84.7379	-362.737
Mortierellales	Mortierella alpina B6842	GCA_000507065	glim	GCA_000507065__10_glim	NRPS	NRPS		AZCI01000670.1	0	36531	36531	MCL0006	NRPS	None	None	g001:small.hydrophobic.aa=386.1,small.hydrophilic.aa=380.1,small.hydrophilic.aa=288.1;g003:bulky.mainly.phenyl.derivatives.aa=379.7,small.hydrophilic.aa=408.2,small.hydrophilic.aa=380.3,bulky.mainly.phenyl.derivatives.aa=407.1	460.517	460.517
Mortierellales	Mortierella alpina B6842	GCA_000507065	glim	GCA_000507065__11_glim	NRPS-like	NRPS-like		AZCI01000685.1	0	22349	22349	MCL0006	NRPS	None	None	g004:c18.and.up.or.bile.acid=11.2	51.2233	359.503
Mortierellales	Mortierella alpina B6842	GCA_000507065	glim	GCA_000507065__12_glim	NRPS	NRPS		AZCI01000687.1	0	42159	42159	MCL0006	NRPS	None	None	g001:small.hydrophobic.aa=118.1,small.hydrophobic.aa=383.1,small.hydrophobic.aa=255.5,polar.and.charged.aa=312.0,small.hydrophilic.aa=344.6,small.hydrophilic.aa=275.5,small.hydrophobic.aa=387.7	72.5347	460.517
Mortierellales	Mortierella alpina B6842	GCA_000507065	glim	GCA_000507065__13_glim	NRPS	NRPS		AZCI01000716.1	74385	99792	25407	MCL0006	NRPS	MCL0179	P450_4	g008:small.hydrophobic.aa=29.9,small.hydrophobic.aa=380.7	63.4594	460.517
Mortierellales	Mortierella alpina B6842	GCA_000507065	glim	GCA_000507065__14_glim	NRPS	NRPS		AZCI01000749.1	0	15330	15330	MCL0006	NRPS	MCL0054	ABCC	g003:small.hydrophobic.aa=399.8	153.506	460.517
Mortierellales	Mortierella alpina B6842	GCA_000507065	glim	GCA_000507065__16_glim	unknown	NRPS		AZCI01000777.1	153	26352	26199	MCL0006	NRPS	MCL0054,MCL0099,MCL0178,MCL0401	ABCC,SDR_1,BLAC,ARAAT	g007:small.hydrophobic.aa=392.4	116.53	460.517
Mortierellales	Mortierella alpina B6842	GCA_000507065	glim	GCA_000507065__17_glim	NRPS	NRPS		AZCI01000801.1	27795	111158	83363	MCL0006	NRPS	MCL0023,MCL0178,MCL0213,MCL0401,MCL0834	ABCG_PM20,BLAC,MFS_3,ARAAT,AFLAR	g011:aryl.and.biaryl.derivatives=168.4,small.hydrophobic.aa=380.9,small.hydrophilic.aa=315.1,cyclic.aliphatic.aa=329.1,small.hydrophilic.aa=369.5	-33.915	460.517
Mortierellales	Mortierella alpina B6842	GCA_000507065	glim	GCA_000507065__18_glim	terpene	terpene		AZCI01000810.1	99416	122308	22892	MCL0019	ERG7	None	None	None	-60.6636	0
Mortierellales	Mortierella alpina B6842	GCA_000507065	glim	GCA_000507065__1_glim	NRPS	NRPS		AZCI01000007.1	0	2247	2247	MCL0006	NRPS	None	None	g001:aryl.and.biaryl.derivatives=-93.3	460.517	460.517
Mortierellales	Mortierella alpina B6842	GCA_000507065	glim	GCA_000507065__20_glim	NRPS-like	NRPS-like		AZCI01000836.1	0	36544	36544	MCL0862	NPS_2	None	None	g004:aryl.and.biaryl.derivatives=50.8	-1.58185	-139.168
Mortierellales	Mortierella alpina B6842	GCA_000507065	glim	GCA_000507065__21_glim	NRPS	NRPS		AZCI01001013.1	84407	142503	58096	MCL0006	NRPS	MCL0021,MCL0241,MCL0552	CDA,MFS_4,AMAC	g008:small.hydrophobic.aa=309.8,bulky.mainly.phenyl.derivatives.aa=361.8,polar.and.charged.aa=315.5,small.hydrophobic.aa=372.9,small.hydrophobic.aa=375.9	-63.8757	460.517
Mortierellales	Mortierella alpina B6842	GCA_000507065	glim	GCA_000507065__22_glim	NRPS	NRPS		AZCI01001018.1	58383	116048	57665	MCL0006	NRPS	None	None	g003:small.hydrophobic.aa=373.2,small.hydrophobic.aa=382.2,bulky.mainly.phenyl.derivatives.aa=201.8,small.hydrophilic.aa=345.5,small.hydrophobic.aa=380.0,bulky.mainly.phenyl.derivatives.aa=390.7	18.281	460.517
Mortierellales	Mortierella alpina B6842	GCA_000507065	glim	GCA_000507065__24_glim	terpene	terpene		AZCI01001032.1	65101	156113	91012	MCL0004	SQS	MCL0040,MCL0213,MCL0539,MCL0827,MCL0829,MCL0863	RL40_EPI,MFS_3,METX,3HIB,PIP,MT11_1	None	-82.6826	-298.788
Mortierellales	Mortierella alpina B6842	GCA_000507065	glim	GCA_000507065__26_glim	NRPS	NRPS		AZCI01001043.1	4617	68489	63872	MCL0006	NRPS	MCL0023,MCL0864	ABCG_PM20,SDR_10	g006:bulky.mainly.phenyl.derivatives.aa=397.0,small.hydrophilic.aa=407.5,bulky.mainly.phenyl.derivatives.aa=384.5,bulky.mainly.phenyl.derivatives.aa=398.6,small.hydrophilic.aa=398.8,bulky.mainly.phenyl.derivatives.aa=396.7,small.hydrophobic.aa=343.8	55.5185	460.517
Mortierellales	Mortierella alpina B6842	GCA_000507065	glim	GCA_000507065__27_glim	NRPS	NRPS		AZCI01001043.1	102960	187288	84328	MCL0006	NRPS	MCL0069,MCL0105,MCL0302,MCL0803	GALE,SDR_2,GST_1,RRP15	g009:small.hydrophilic.aa=393.5,bulky.mainly.phenyl.derivatives.aa=389.7,bulky.mainly.phenyl.derivatives.aa=385.4,bulky.mainly.phenyl.derivatives.aa=397.3,small.hydrophilic.aa=367.0,bulky.mainly.phenyl.derivatives.aa=344.3,small.hydrophobic.aa=391.2	21.7767	460.517
Mortierellales	Mortierella alpina B6842	GCA_000507065	glim	GCA_000507065__28_glim	NRPS-like	NRPS-like		AZCI01001048.1	43346	87884	44538	MCL0003	LYS2	None	None	g004:bulky.mainly.phenyl.derivatives.aa=312.8;g005:c6.through.c12=-126.7	-141.642	-245.846
Mortierellales	Mortierella alpina B6842	GCA_000507065	glim	GCA_000507065__29_glim	NRPS	NRPS		AZCI01001052.1	90301	146662	56361	MCL0006	NRPS	None	None	g004:small.hydrophobic.aa=343.4,small.hydrophobic.aa=393.9,small.hydrophilic.aa=381.6,small.hydrophobic.aa=383.8,small.hydrophobic.aa=393.6	29.2747	460.517
Mortierellales	Mortierella alpina B6842	GCA_000507065	glim	GCA_000507065__2_glim	NRPS	NRPS		AZCI01000171.1	0	1804	1804	MCL0006	NRPS	None	None	g001:small.hydrophobic.aa=-59.5	412.314	412.314
Mortierellales	Mortierella alpina B6842	GCA_000507065	glim	GCA_000507065__31_glim	NRPS	NRPS		AZCI01001065.1	0	33737	33737	MCL0006	NRPS	None	None	g004:small.hydrophilic.aa=325.6	-49.5705	460.517
Mortierellales	Mortierella alpina B6842	GCA_000507065	glim	GCA_000507065__34_glim	siderophore	siderophore		AZCI01001132.1	124306	135497	11191	MCL0002	SID	None	None	None	-3.73087	-11.1926
Mortierellales	Mortierella alpina B6842	GCA_000507065	glim	GCA_000507065__35_glim	NRPS	NRPS		AZCI01001136.1	0	28662	28662	MCL0006	NRPS	None	None	g001:c6.through.c12=92.4,small.hydrophilic.aa=371.1	205.297	460.517
Mortierellales	Mortierella alpina B6842	GCA_000507065	glim	GCA_000507065__36_glim	NRPS-like	NRPS-like		AZCI01001146.1	46890	92428	45538	MCL0006	NRPS	MCL0054	ABCC	g004:small.hydrophobic.aa=375.6	32.4905	460.517
Mortierellales	Mortierella alpina B6842	GCA_000507065	glim	GCA_000507065__3_glim	NRPS-like	NRPS-like		AZCI01000264.1	0	4281	4281	MCL0006	NRPS	None	None	g001:small.hydrophobic.aa=115.5	401.262	401.262
Mortierellales	Mortierella alpina B6842	GCA_000507065	glim	GCA_000507065__4_glim	NRPS	NRPS		AZCI01000509.1	0	1708	1708	MCL0006	NRPS	None	None	g001:bulky.mainly.phenyl.derivatives.aa=-130.8	246.211	246.211
Mortierellales	Mortierella alpina B6842	GCA_000507065	glim	GCA_000507065__5_glim	NRPS	NRPS		AZCI01000597.1	0	2301	2301	MCL0006	NRPS	None	None	g001:c2.through.c5=-99.2	460.517	460.517
Mortierellales	Mortierella alpina B6842	GCA_000507065	glim	GCA_000507065__6_glim	NRPS	NRPS		AZCI01000607.1	0	33018	33018	MCL0006	NRPS	None	None	g001:small.hydrophobic.aa=360.8,c6.through.c12=135.5,small.hydrophilic.aa=166.2,cyclic.aliphatic.aa=289.4	115.129	460.517
Mortierellales	Mortierella alpina B6842	GCA_000507065	glim	GCA_000507065__7_glim	NRPS	NRPS		AZCI01000651.1	0	16563	16563	MCL0006	NRPS	MCL0054	ABCC	g004:small.hydrophobic.aa=380.4	153.506	460.517
Mortierellales	Mortierella alpina B6842	GCA_000507065	glim	GCA_000507065__8_glim	NRPS	NRPS		AZCI01000656.1	0	5244	5244	MCL0006	NRPS	None	None	g001:bulky.mainly.phenyl.derivatives.aa=-95.3	230.259	460.517
Mortierellales	Mortierella alpina B6842	GCA_000507065	glim	GCA_000507065__9_glim	NRPS	NRPS		AZCI01000669.1	0	4772	4772	MCL0006	NRPS	None	None	g001:small.hydrophobic.aa=386.1	460.517	460.517
Umbelopsidales	Umbelopsis isabellina NBRC 7884	GCA_000534915	glim	GCA_000534915__10_glim	unknown	terpene		BAVE01000015.1	4639	146099	141460	None	None	MCL0069,MCL0100,MCL0420	GALE,AH_EST_1,GMDS	None	-77.7643	None
Umbelopsidales	Umbelopsis isabellina NBRC 7884	GCA_000534915	glim	GCA_000534915__11_glim	terpene	terpene		BAVE01000020.1	233141	254752	21611	MCL0004	SQS	None	None	None	-125.69	-165.054
Umbelopsidales	Umbelopsis isabellina NBRC 7884	GCA_000534915	glim	GCA_000534915__12_glim	NRPS-like	NRPS-like		BAVE01000029.1	113929	161959	48030	None	None	MCL0255,MCL0889	SDR_4,FASB	None	-101.105	None
Umbelopsidales	Umbelopsis isabellina NBRC 7884	GCA_000534915	glim	GCA_000534915__2_glim	unknown	terpene		BAVE01000004.1	827145	917616	90471	None	None	MCL0248,MCL0421,MCL0880	P450_5,NEDH,GST_2	None	-33.2755	None
Umbelopsidales	Umbelopsis isabellina NBRC 7884	GCA_000534915	glim	GCA_000534915__3_glim	unknown	terpene		BAVE01000004.1	957951	1069473	111522	None	None	MCL0039,MCL0067,MCL0213,MCL0885	ACDH,MFS_1,MFS_3,SDR_11	None	-55.2654	None
Umbelopsidales	Umbelopsis isabellina NBRC 7884	GCA_000534915	glim	GCA_000534915__5_glim	NRPS-like	NRPS-like		BAVE01000006.1	67462	111568	44106	MCL0003	LYS2	MCL0040	RL40_EPI	g007:bulky.mainly.phenyl.derivatives.aa=302.2	-70.2849	-460.517
Mucorales	Mucor irregularis B50	GCA_000587855	glim	GCA_000587855__12_glim	terpene	terpene		KK076538.1	56496	78118	21622	MCL0004	SQS	None	None	None	-90.0715	-330.073
Mucorales	Mucor irregularis B50	GCA_000587855	glim	GCA_000587855__1_glim	NRPS-like	NRPS-like		AZYI01000006.1	300016	343102	43086	MCL0001	NPS_1	MCL0901	ADSL	g010:c2.through.c5=-105.9	-98.1828	-53.9442
Mucorales	Mucor irregularis B50	GCA_000587855	glim	GCA_000587855__2_glim	siderophore	siderophore		AZYI01000017.1	181197	193351	12154	MCL0002	SID	None	None	None	-121.094	-242.188
Mucorales	Mucor irregularis B50	GCA_000587855	glim	GCA_000587855__4_glim	terpene	terpene		AZYI01000214.1	23411	47264	23853	MCL0019	ERG7	None	None	None	-324.124	0
Mucorales	Mucor irregularis B50	GCA_000587855	glim	GCA_000587855__5_glim	terpene	terpene		KK076439.1	385924	407153	21229	MCL0010	GGPS	None	None	None	-146.224	-285.149
Mucorales	Mucor irregularis B50	GCA_000587855	glim	GCA_000587855__6_glim	NRPS-like	NRPS-like		KK076459.1	547526	591590	44064	MCL0003	LYS2	None	None	g006:bulky.mainly.phenyl.derivatives.aa=345.5	-232.74	-460.517
Mucorales	Mucor irregularis B50	GCA_000587855	glim	GCA_000587855__7_glim	unknown	terpene		KK076465.1	350109	435652	85543	None	None	MCL0076,MCL0224,MCL0225,MCL0298	THIK,ABCD,EFMT2,P450_6	None	-137.328	None
Mucorales	Mucor irregularis B50	GCA_000587855	glim	GCA_000587855__9_glim	unknown	terpene		KK076529.1	29124	151615	122491	None	None	MCL0026,MCL0039,MCL0076,MCL0193,MCL0555,MCL0930	ALDH_1,ACDH,THIK,AAT,SDR_7,SDR_12	None	-91.9329	None
Glomerales	Rhizophagus irregularis DAOM 197198w	GCA_000597685	gff	GCA_000597685__1_gff	siderophore	siderophore		JEMT01005442.1	1099	13357	12258	MCL0002	SID	None	None	None	-71.6725	-87.9705
Glomerales	Rhizophagus irregularis DAOM 197198w	GCA_000597685	gff	GCA_000597685__2_gff	terpene	terpene		JEMT01011764.1	24030	45793	21763	MCL0004	SQS	None	None	None	-84.2104	-362.737
Glomerales	Rhizophagus irregularis DAOM 197198w	GCA_000597685	gff	GCA_000597685__3_gff	terpene	terpene		JEMT01012406.1	6771	28574	21803	MCL0004	SQS	None	None	None	-146.181	-270.386
Glomerales	Rhizophagus irregularis DAOM 197198w	GCA_000597685	gff	GCA_000597685__4_gff	NRPS	NRPS		JEMT01014687.1	0	9486	9486	MCL0003	LYS2	None	None	g003:bulky.mainly.phenyl.derivatives.aa=331.0	-244.046	-460.517
Glomerales	Rhizophagus irregularis DAOM 197198w	GCA_000597685	gff	GCA_000597685__6_gff	terpene	terpene		JEMT01025248.1	43560	64400	20840	MCL0013	SQS_NDUF6	None	None	None	-68.761	-188.977
Glomerales	Rhizophagus irregularis DAOM 197198w	GCA_000597685	gff	GCA_000597685__7_gff	terpene	terpene		JEMT01028216.1	1080	22600	21520	MCL0010	GGPS	MCL0040	RL40_EPI	None	-138.156	-310.602
Glomerales	Rhizophagus irregularis DAOM 197198w	GCA_000597685	gff	GCA_000597685__8_gff	NRPS-like	NRPS-like		JEMT01028949.1	0	21794	21794	None	None	MCL0047	FAAL_ACP	None	20.2169	107.677
Mucorales	Rhizomucor miehei CAU432	GCA_000611695	glim	GCA_000611695__10_glim	terpene	terpene		KK100192.1	333478	354829	21351	MCL0008	carRA_2	MCL0007,MCL0012	AH_CA,carB	None	-69.6632	-56.2832
Mucorales	Rhizomucor miehei CAU432	GCA_000611695	glim	GCA_000611695__1_glim	siderophore	siderophore		KK099978.1	103650	115673	12023	MCL0002	SID	None	None	None	-161.032	-223.8
Mucorales	Rhizomucor miehei CAU432	GCA_000611695	glim	GCA_000611695__2_glim	terpene	terpene		KK099983.1	74338	96098	21760	MCL0004	SQS	None	None	None	-188.629	-328.844
Mucorales	Rhizomucor miehei CAU432	GCA_000611695	glim	GCA_000611695__3_glim	NRPS-like	NRPS-like		KK100001.1	0	23410	23410	MCL0003	LYS2	None	None	g001:bulky.mainly.phenyl.derivatives.aa=354.1	-230.259	-460.517
Mucorales	Rhizomucor miehei CAU432	GCA_000611695	glim	GCA_000611695__5_glim	terpene	terpene		KK100049.1	87128	109693	22565	MCL0019	ERG7	None	None	None	-42.1568	-3.14415
Mucorales	Rhizomucor miehei CAU432	GCA_000611695	glim	GCA_000611695__8_glim	NRPS-like	NRPS-like		KK100164.1	41676	85150	43474	MCL0001	NPS_1	None	None	g003:c13.through.c17=36.1	-46.0605	-40.7203
Mucorales	Rhizomucor miehei CAU432	GCA_000611695	glim	GCA_000611695__9_glim	unknown	terpene		KK100167.1	27594	69346	41752	None	None	None	None	None	-61.3253	None
Mucorales	Mucor velutinosus B5328	GCA_000696895	glim	GCA_000696895__10_glim	terpene	terpene		JNDK01002194.1	43347	74317	30970	MCL0008	carRA_2	MCL0007,MCL0012,MCL0158	AH_CA,carB,TAUD	None	-119.775	-90.9725
Mucorales	Mucor velutinosus B5328	GCA_000696895	glim	GCA_000696895__11_glim	terpene	terpene		JNDK01002288.1	24797	42197	17400	MCL0004	SQS	None	None	None	-144.941	-260.908
Mucorales	Mucor velutinosus B5328	GCA_000696895	glim	GCA_000696895__12_glim	NRPS-like	NRPS-like		JNDK01002388.1	26074	51158	25084	MCL0001	NPS_1	MCL0067	MFS_1	g005:cinnamate.and.succinylbenzoate.derivatives=-87.9	-56.0286	-27.3771
Mucorales	Mucor velutinosus B5328	GCA_000696895	glim	GCA_000696895__13_glim	NRPS-like	NRPS-like		JNDK01002389.1	0	42452	42452	MCL0001	NPS_1	None	None	g002:small.hydrophilic.aa=-96.2	-32.7074	-152.224
Mucorales	Mucor velutinosus B5328	GCA_000696895	glim	GCA_000696895__1_glim	NRPS-like	NRPS-like		JNDK01000827.1	0	34004	34004	MCL0001	NPS_1	MCL0429	PPCD	g005:aryl.and.biaryl.derivatives=123.4	-53.7986	-263.188
Mucorales	Mucor velutinosus B5328	GCA_000696895	glim	GCA_000696895__2_glim	siderophore	siderophore		JNDK01000989.1	25658	37825	12167	MCL0002	SID	None	None	None	-130.389	-252.712
Mucorales	Mucor velutinosus B5328	GCA_000696895	glim	GCA_000696895__3_glim	terpene	terpene		JNDK01001023.1	20622	41368	20746	MCL0013	SQS_NDUF6	None	None	None	-63.8095	0
Mucorales	Mucor velutinosus B5328	GCA_000696895	glim	GCA_000696895__4_glim	terpene	terpene		JNDK01001843.1	0	18365	18365	MCL0010	GGPS	MCL0068	AKR_1	None	-106.433	-275.905
Mucorales	Mucor velutinosus B5328	GCA_000696895	glim	GCA_000696895__5_glim	NRPS-like	NRPS-like		JNDK01001918.1	21638	57709	36071	MCL0001	NPS_1	None	None	g006:cinnamate.and.succinylbenzoate.derivatives=124.2	-134.892	-49.6288
Mucorales	Mucor velutinosus B5328	GCA_000696895	glim	GCA_000696895__6_glim	terpene	terpene		JNDK01001920.1	5967	28081	22114	MCL0019	ERG7	None	None	None	-229.504	0
Mucorales	Mucor velutinosus B5328	GCA_000696895	glim	GCA_000696895__7_glim	NRPS-like/betalactone	NRPS-like/betalactone	hybrid	JNDK01001952.1	0	36114	36114	MCL0003	LYS2	MCL0026,MCL0073	ALDH_1,HOSC	g004:bulky.mainly.phenyl.derivatives.aa=348.8	-236.679	-460.517
Mucorales	Mucor velutinosus B5328	GCA_000696895	glim	GCA_000696895__9_glim	unknown	terpene		JNDK01002179.1	1146	14408	13262	None	None	MCL0076,MCL0225	THIK,EFMT2	None	-174.201	None
Mucorales	Rhizopus oryzae B7407	GCA_000696915	glim	GCA_000696915__1_glim	siderophore	siderophore		JNDL01004362.1	59146	71338	12192	MCL0002	SID	None	None	None	-213.882	-213.882
Mucorales	Rhizopus oryzae B7407	GCA_000696915	glim	GCA_000696915__2_glim	NRPS-like	NRPS-like		JNDL01004451.1	0	24574	24574	MCL0001	NPS_1	MCL0023	ABCG_PM20	g001:c13.through.c17=-42.3	-156.558	-27.6536
Mucorales	Rhizopus oryzae B7407	GCA_000696915	glim	GCA_000696915__3_glim	terpene	terpene		JNDL01004511.1	65552	86704	21152	MCL0005	carRA_1	None	None	None	-86.0165	-29.4038
Mucorales	Rhizopus oryzae B7407	GCA_000696915	glim	GCA_000696915__4_glim	NRPS-like	NRPS-like		JNDL01004515.1	20320	37511	17191	MCL0001	NPS_1	MCL0228	MPG1	g002:c13.through.c17=-107.5	-12.8193	-35.9471
Mucorales	Rhizopus oryzae B7407	GCA_000696915	glim	GCA_000696915__5_glim	NRPS-like	NRPS-like		JNDL01004515.1	44219	82371	38152	MCL0001	NPS_1	None	None	g001:c6.through.c12=-96.6	-33.2148	-33.2148
Mucorales	Rhizopus oryzae B7407	GCA_000696915	glim	GCA_000696915__6_glim	NRPS-like	NRPS-like		JNDL01004639.1	157150	200897	43747	MCL0003	LYS2	None	None	g003:bulky.mainly.phenyl.derivatives.aa=351.5	-145.836	-460.517
Mucorales	Rhizopus oryzae B7407	GCA_000696915	glim	GCA_000696915__7_glim	terpene	terpene		JNDL01004644.1	90332	112470	22138	MCL0005	carRA_1	None	None	None	-102.773	-30.5142
Mucorales	Mucor circinelloides B8987	GCA_000696935	glim	GCA_000696935__1_glim	NRPS-like	NRPS-like		JNDM01000289.1	3464	44823	41359	MCL0001	NPS_1	MCL0067	MFS_1	g006:cinnamate.and.succinylbenzoate.derivatives=-105.7	-48.1862	-26.5324
Mucorales	Mucor circinelloides B8987	GCA_000696935	glim	GCA_000696935__2_glim	NRPS-like/betalactone	NRPS-like/betalactone	hybrid	JNDM01001372.1	31323	70709	39386	MCL0003	LYS2	MCL0026,MCL0073	ALDH_1,HOSC	g008:bulky.mainly.phenyl.derivatives.aa=348.4	-162.519	-460.517
Mucorales	Mucor circinelloides B8987	GCA_000696935	glim	GCA_000696935__3_glim	terpene	terpene		JNDM01001644.1	0	19028	19028	MCL0019	ERG7	None	None	None	-151.448	-324.837
Mucorales	Mucor circinelloides B8987	GCA_000696935	glim	GCA_000696935__4_glim	terpene	terpene		JNDM01001694.1	9572	31127	21555	MCL0004	SQS	None	None	None	-88.6968	-224.326
Mucorales	Mucor circinelloides B8987	GCA_000696935	glim	GCA_000696935__5_glim	NRPS-like	NRPS-like		JNDM01001978.1	53381	96808	43427	MCL0001	NPS_1	None	None	g006:bulky.mainly.phenyl.derivatives.aa=91.6	-9.94263	-34.4147
Mucorales	Mucor circinelloides B8987	GCA_000696935	glim	GCA_000696935__6_glim	NRPS-like	NRPS-like		JNDM01002010.1	59238	102583	43345	MCL0001	NPS_1	MCL0182	ACOX	g004:aryl.and.biaryl.derivatives=90.8	-60.7574	-40.9146
Mucorales	Mucor circinelloides B8987	GCA_000696935	glim	GCA_000696935__7_glim	siderophore	siderophore		JNDM01002103.1	19005	31173	12168	MCL0002	SID	None	None	None	-120.576	-255.555
Mucorales	Mucor circinelloides B8987	GCA_000696935	glim	GCA_000696935__9_glim	terpene	terpene		JNDM01002202.1	2892	19033	16141	MCL0008	carRA_2	MCL0012	carB	None	-268.444	-76.3719
Mucorales	Syncephalastrum racemosum B6101	GCA_000696955	glim	GCA_000696955__10_glim	siderophore	siderophore		JNDN01000960.1	122840	135071	12231	MCL0002	SID	None	None	None	-108.675	-228.233
Mucorales	Syncephalastrum racemosum B6101	GCA_000696955	glim	GCA_000696955__12_glim	NRPS-like	NRPS-like		JNDN01000966.1	3432	26447	23015	MCL0001	NPS_1	MCL0040	RL40_EPI	g001:cinnamate.and.succinylbenzoate.derivatives=-50.2	-36.0314	-66.134
Mucorales	Syncephalastrum racemosum B6101	GCA_000696955	glim	GCA_000696955__14_glim	NRPS-like	NRPS-like		JNDN01000966.1	204705	250642	45937	MCL0001	NPS_1	MCL0039	ACDH	g009:cyclic.aliphatic.aa=19.8	-71.3137	-235.647
Mucorales	Syncephalastrum racemosum B6101	GCA_000696955	glim	GCA_000696955__16_glim	unknown	T3PKS		JNDN01000971.1	458000	474936	16936	None	None	MCL0115,MCL0433,MCL0434	ADH_1,SDR_6,SCP	None	-11.0858	None
Mucorales	Syncephalastrum racemosum B6101	GCA_000696955	glim	GCA_000696955__17_glim	NRPS-like	NRPS-like		JNDN01000973.1	0	25497	25497	MCL0001	NPS_1	MCL0021	CDA	g001:luciferin=8.4	-113.668	-238.328
Mucorales	Syncephalastrum racemosum B6101	GCA_000696955	glim	GCA_000696955__19_glim	unknown	terpene		JNDN01000983.1	445043	507242	62199	None	None	MCL0017,MCL0259,MCL0435,MCL0611	SMT_1,HCDH,MFS_7,CYSD_CGL	None	-44.7288	None
Mucorales	Syncephalastrum racemosum B6101	GCA_000696955	glim	GCA_000696955__1_glim	unknown	NRPS-like/terpene	hybrid	JNDN01000540.1	33250	64098	30848	None	None	MCL0113,MCL0124,MCL0260,MCL0613	GCDH,EPHX,LFAT,HEM1	None	-77.1275	None
Mucorales	Syncephalastrum racemosum B6101	GCA_000696955	glim	GCA_000696955__20_glim	terpene	terpene		JNDN01000995.1	512635	639239	126604	MCL0008	carRA_2	MCL0007,MCL0012,MCL0336,MCL0437,MCL0959	AH_CA,carB,DDH,ADH_2,AHR	None	-76.6695	-100.236
Mucorales	Syncephalastrum racemosum B6101	GCA_000696955	glim	GCA_000696955__21_glim	terpene	terpene		JNDN01001004.1	364733	386230	21497	MCL0004	SQS	None	None	None	-151.588	-314.648
Mucorales	Syncephalastrum racemosum B6101	GCA_000696955	glim	GCA_000696955__23_glim	terpene	terpene		JNDN01001022.1	22405	44578	22173	MCL0019	ERG7	None	None	None	-100.697	-460.517
Mucorales	Syncephalastrum racemosum B6101	GCA_000696955	glim	GCA_000696955__2_glim	NRPS-like	NRPS-like		JNDN01000585.1	35855	78501	42646	MCL0001	NPS_1	None	None	g006:aryl.and.biaryl.derivatives=-120.9	-43.7445	-103.017
Mucorales	Syncephalastrum racemosum B6101	GCA_000696955	glim	GCA_000696955__3_glim	NRPS-like	NRPS-like		JNDN01000630.1	3631	49439	45808	MCL0001	NPS_1	MCL0122	MFS_2	g005:cinnamate.and.succinylbenzoate.derivatives=161.7;g006:luciferin=18.7	-61.721	-28.4107
Mucorales	Syncephalastrum racemosum B6101	GCA_000696955	glim	GCA_000696955__6_glim	unknown	NRPS-like/terpene	hybrid	JNDN01000689.1	428172	461839	33667	MCL0048	LUC	MCL0017,MCL0115,MCL0977	SMT_1,ADH_1,MT11_2	g002:cinnamate.and.succinylbenzoate.derivatives=212.9	-41.9222	-28.1112
Mucorales	Syncephalastrum racemosum B6101	GCA_000696955	glim	GCA_000696955__7_glim	NRPS-like	NRPS-like		JNDN01000749.1	134296	177178	42882	MCL0003	LYS2	MCL0100,MCL0255	AH_EST_1,SDR_4	g009:bulky.mainly.phenyl.derivatives.aa=357.9	-35.8979	-460.517
Mucorales	Syncephalastrum racemosum B6101	GCA_000696955	glim	GCA_000696955__8_glim	unknown	terpene		JNDN01000878.1	21101	107364	86263	None	None	MCL0068,MCL0340,MCL0991	AKR_1,SDR_5,MFS_11	None	-87.0359	None
Mucorales	Apophysomyces trapeziformis B9324	GCA_000696975	glim	GCA_000696975__1_glim	siderophore	siderophore		JNDP01000808.1	9899	22115	12216	MCL0002	SID	MCL0443	MFS_8	None	-152.669	-264.233
Mucorales	Apophysomyces trapeziformis B9324	GCA_000696975	glim	GCA_000696975__2_glim	NRPS-like	NRPS-like		JNDP01000832.1	23899	57262	33363	MCL0003	LYS2	None	None	g006:aryl.and.biaryl.derivatives=103.2	-181.185	-460.517
Mucorales	Apophysomyces trapeziformis B9324	GCA_000696975	glim	GCA_000696975__3_glim	siderophore	siderophore		JNDP01001024.1	16968	27787	10819	MCL0002	SID	None	None	None	-92.5824	-104.623
Mucorales	Apophysomyces trapeziformis B9324	GCA_000696975	glim	GCA_000696975__4_glim	unknown	terpene		JNDP01001304.1	23949	337595	313646	None	None	MCL0196,MCL0631,MCL0632,MCL0998	CPSA,ADH_5,SDR_9,NUQ_OXR	None	-68.2982	None
Mucorales	Apophysomyces trapeziformis B9324	GCA_000696975	glim	GCA_000696975__5_glim	NRPS-like	NRPS-like		JNDP01001349.1	0	34092	34092	MCL0006	NRPS	None	None	g001:aryl.and.biaryl.derivatives=-104.1	174.633	174.633
Mucorales	Apophysomyces trapeziformis B9324	GCA_000696975	glim	GCA_000696975__6_glim	terpene	terpene		JNDP01001369.1	242929	264743	21814	MCL0004	SQS	None	None	None	-164.505	-279.524
Mucorales	Apophysomyces elegans B7760	GCA_000696995	glim	GCA_000696995__1_glim	siderophore	siderophore		JNDQ01001112.1	160879	172634	11755	MCL0002	SID	MCL0443	MFS_8	None	-135.072	-242.406
Mucorales	Apophysomyces elegans B7760	GCA_000696995	glim	GCA_000696995__2_glim	terpene	terpene		JNDQ01001210.1	65707	86668	20961	MCL0004	SQS	None	None	None	-162.537	-172.645
Mucorales	Apophysomyces elegans B7760	GCA_000696995	glim	GCA_000696995__3_glim	NRPS-like	NRPS-like		JNDQ01001210.1	262233	305290	43057	MCL0003	LYS2	None	None	g005:cinnamate.and.succinylbenzoate.derivatives=14.4	-212.485	-460.517
Mucorales	Apophysomyces elegans B7760	GCA_000696995	glim	GCA_000696995__4_glim	NRPS-like	NRPS-like		JNDQ01001368.1	10894	53717	42823	MCL0003	LYS2	None	None	g002:aryl.and.biaryl.derivatives=-23.4	94.8968	189.794
Mucorales	Apophysomyces elegans B7760	GCA_000696995	glim	GCA_000696995__5_glim	NRPS-like	NRPS-like		JNDQ01001448.1	23088	50280	27192	MCL0001	NPS_1	None	None	g003:cinnamate.and.succinylbenzoate.derivatives=23.9	-1.87466	-5.62397
Mucorales	Cunninghamella elegans B9769	GCA_000697015	glim	GCA_000697015__2_glim	unknown	terpene		JNDR01001364.1	73599	149049	75450	None	None	MCL0193,MCL0241,MCL0248,MCL0427,MCL0445	AAT,MFS_4,P450_5,FOXR,CMAS	None	-85.4914	None
Mucorales	Rhizopus stolonifer B9770	GCA_000697035	glim	GCA_000697035__1_glim	siderophore	siderophore		JNDS01002738.1	3478	15493	12015	MCL0002	SID	None	None	None	-232.571	-232.571
Mucorales	Rhizopus stolonifer B9770	GCA_000697035	glim	GCA_000697035__2_glim	NRPS-like	NRPS-like		JNDS01003392.1	3035	38110	35075	MCL0001	NPS_1	MCL0998	NUQ_OXR	g004:luciferin=40.6	-101.716	-43.9196
Mucorales	Rhizopus stolonifer B9770	GCA_000697035	glim	GCA_000697035__3_glim	terpene	terpene		JNDS01004819.1	0	12841	12841	MCL0008	carRA_2	MCL0012	carB	None	-180.944	-101.383
Mucorales	Rhizopus stolonifer B9770	GCA_000697035	glim	GCA_000697035__4_glim	NRPS-like	NRPS-like		JNDS01005139.1	43724	86487	42763	MCL0003	LYS2	None	None	g004:bulky.mainly.phenyl.derivatives.aa=10.8	-97.8824	-460.517
Mucorales	Rhizopus stolonifer B9770	GCA_000697035	glim	GCA_000697035__5_glim	NRPS-like	NRPS-like		JNDS01005140.1	0	36990	36990	MCL0001	NPS_1	MCL0638	NFOXR	g005:bulky.mainly.phenyl.derivatives.aa=81.1	-39.5389	-27.0332
Mucorales	Rhizopus stolonifer B9770	GCA_000697035	glim	GCA_000697035__6_glim	NRPS-like	NRPS-like		JNDS01005374.1	28247	59461	31214	MCL0001	NPS_1	None	None	g003:cinnamate.and.succinylbenzoate.derivatives=63.9	-48.7184	-32.9731
Mucorales	Saksenaea vasiformis B4078	GCA_000697055	glim	GCA_000697055__1_glim	NRPS-like	NRPS-like		JNDT01001580.1	0	41671	41671	MCL0001	NPS_1	None	None	g002:c13.through.c17=-103.2	-9.86822	-19.7364
Mucorales	Saksenaea vasiformis B4078	GCA_000697055	glim	GCA_000697055__3_glim	NRPS-like	NRPS-like		JNDT01001856.1	48698	92031	43333	MCL0003	LYS2	None	None	g006:bulky.mainly.phenyl.derivatives.aa=231.0	-151.94	-460.517
Mucorales	Saksenaea vasiformis B4078	GCA_000697055	glim	GCA_000697055__6_glim	siderophore	siderophore		JNDT01002355.1	102381	113933	11552	MCL0002	SID	None	None	None	-103.848	-177.501
Mucorales	Saksenaea vasiformis B4078	GCA_000697055	glim	GCA_000697055__7_glim	terpene	terpene		JNDT01002413.1	76455	97580	21125	MCL0004	SQS	None	None	None	-197.39	-195.652
Mucorales	Rhizopus oryzae Type I NRRL 13440	GCA_000697075	glim	GCA_000697075__1_glim	terpene	terpene		JNDU01001927.1	1453	22605	21152	MCL0005	carRA_1	None	None	None	-61.5634	-29.4038
Mucorales	Rhizopus oryzae Type I NRRL 13440	GCA_000697075	glim	GCA_000697075__2_glim	NRPS-like	NRPS-like		JNDU01002012.1	0	8044	8044	MCL0001	NPS_1	None	None	g002:luciferin=-19.8	-22.4886	-22.4886
Mucorales	Rhizopus oryzae Type I NRRL 13440	GCA_000697075	glim	GCA_000697075__3_glim	terpene	terpene		JNDU01004155.1	33685	54253	20568	MCL0004	SQS	None	None	None	-6.55796	-6.55796
Mucorales	Rhizopus oryzae Type I NRRL 13440	GCA_000697075	glim	GCA_000697075__4_glim	NRPS-like	NRPS-like		JNDU01004300.1	14772	59495	44723	MCL0003	LYS2	None	None	g004:bulky.mainly.phenyl.derivatives.aa=351.5	-122.893	-460.517
Mucorales	Rhizopus oryzae Type I NRRL 13440	GCA_000697075	glim	GCA_000697075__5_glim	NRPS-like	NRPS-like		JNDU01004337.1	0	23189	23189	MCL0001	NPS_1	None	None	g001:luciferin=106.1	-12.4147	-24.8294
Mucorales	Rhizopus oryzae Type I NRRL 13440	GCA_000697075	glim	GCA_000697075__6_glim	NRPS-like	NRPS-like		JNDU01004339.1	0	23188	23188	MCL0001	NPS_1	MCL0228	MPG1	g001:cinnamate.and.succinylbenzoate.derivatives=61.7	-89.6486	-34.1432
Mucorales	Rhizopus oryzae Type I NRRL 13440	GCA_000697075	glim	GCA_000697075__7_glim	siderophore	siderophore		JNDU01004686.1	0	9133	9133	MCL0002	SID	None	None	None	-98.5252	-197.05
Mucorales	Rhizopus oryzae Type I NRRL 13440	GCA_000697075	glim	GCA_000697075__8_glim	terpene	terpene		JNDU01004704.1	231196	252774	21578	MCL0005	carRA_1	None	None	None	-125.043	-30.8406
Mucorales	Rhizopus oryzae Type I NRRL 13440	GCA_000697075	glim	GCA_000697075__9_glim	NRPS-like	NRPS-like		JNDU01004903.1	5345	42987	37642	MCL0001	NPS_1	None	None	g004:cinnamate.and.succinylbenzoate.derivatives=58.2	-82.3331	-252.115
Mucorales	Rhizopus oryzae Type I NRRL 18148	GCA_000697095	glim	GCA_000697095__1_glim	NRPS-like	NRPS-like		JNDV01011432.1	2095	45533	43438	MCL0001	NPS_1	None	None	g004:cinnamate.and.succinylbenzoate.derivatives=51.4	-88.7795	-249.224
Mucorales	Rhizopus oryzae Type I NRRL 18148	GCA_000697095	glim	GCA_000697095__2_glim	siderophore	siderophore		JNDV01011956.1	99807	111297	11490	MCL0002	SID	None	None	None	-89.9364	-154.963
Mucorales	Rhizopus oryzae Type I NRRL 18148	GCA_000697095	glim	GCA_000697095__3_glim	NRPS-like	NRPS-like		JNDV01013822.1	0	23985	23985	MCL0001	NPS_1	MCL0023	ABCG_PM20	g002:c13.through.c17=-39.6	-3.94466	-16.8467
Mucorales	Rhizopus oryzae Type I NRRL 18148	GCA_000697095	glim	GCA_000697095__4_glim	NRPS-like	NRPS-like		JNDV01013987.1	129912	174638	44726	MCL0003	LYS2	None	None	g002:bulky.mainly.phenyl.derivatives.aa=351.1	-83.9349	-460.517
Mucorales	Rhizopus oryzae Type I NRRL 18148	GCA_000697095	glim	GCA_000697095__5_glim	terpene	terpene		JNDV01014394.1	95566	117703	22137	MCL0005	carRA_1	None	None	None	-129.609	-30.2138
Mucorales	Rhizopus oryzae Type I NRRL 18148	GCA_000697095	glim	GCA_000697095__6_glim	terpene	terpene		JNDV01014395.1	0	17591	17591	MCL0008	carRA_2	MCL0007	AH_CA	None	-102.586	-96.1299
Mucorales	Rhizopus oryzae Type I NRRL 18148	GCA_000697095	glim	GCA_000697095__7_glim	NRPS-like	NRPS-like		JNDV01014459.1	13685	56169	42484	MCL0001	NPS_1	None	None	g002:c13.through.c17=-107.4	-38.2008	-38.2008
Mucorales	Rhizopus oryzae Type I NRRL 21396	GCA_000697115	glim	GCA_000697115__10_glim	NRPS-like	NRPS-like		JNDW01004256.1	0	30553	30553	MCL0001	NPS_1	MCL0023	ABCG_PM20	g003:luciferin=-47.5	-269.814	-250.518
Mucorales	Rhizopus oryzae Type I NRRL 21396	GCA_000697115	glim	GCA_000697115__11_glim	NRPS-like	NRPS-like		JNDW01004318.1	18818	62565	43747	MCL0003	LYS2	None	None	g003:bulky.mainly.phenyl.derivatives.aa=351.5	-145.836	-460.517
Mucorales	Rhizopus oryzae Type I NRRL 21396	GCA_000697115	glim	GCA_000697115__1_glim	terpene	terpene		JNDW01002613.1	48018	69170	21152	MCL0005	carRA_1	None	None	None	-29.4038	-29.4038
Mucorales	Rhizopus oryzae Type I NRRL 21396	GCA_000697115	glim	GCA_000697115__2_glim	unknown	terpene		JNDW01002810.1	1655	208623	206968	None	None	MCL0039,MCL0076,MCL0449,MCL0641	ACDH,THIK,AAMY,MFS_10	None	-97.4346	None
Mucorales	Rhizopus oryzae Type I NRRL 21396	GCA_000697115	glim	GCA_000697115__3_glim	siderophore	siderophore		JNDW01003223.1	0	12023	12023	MCL0002	SID	None	None	None	-98.5252	-197.05
Mucorales	Rhizopus oryzae Type I NRRL 21396	GCA_000697115	glim	GCA_000697115__4_glim	NRPS-like	NRPS-like		JNDW01003422.1	3349	46490	43141	MCL0001	NPS_1	None	None	g004:cinnamate.and.succinylbenzoate.derivatives=58.2	-69.5039	-252.115
Mucorales	Rhizopus oryzae Type I NRRL 21396	GCA_000697115	glim	GCA_000697115__5_glim	NRPS-like	NRPS-like		JNDW01003739.1	14147	56622	42475	MCL0001	NPS_1	None	None	g003:aryl.and.biaryl.derivatives=-92.0	-135.058	-45.383
Mucorales	Rhizopus oryzae Type I NRRL 21396	GCA_000697115	glim	GCA_000697115__6_glim	terpene	terpene		JNDW01003744.1	21647	123529	101882	MCL0004	SQS	MCL0023,MCL0068,MCL0069,MCL0124,MCL0391	ABCG_PM20,AKR_1,GALE,EPHX,MFS_6	None	-44.8978	-6.55796
Mucorales	Rhizopus oryzae Type I NRRL 21396	GCA_000697115	glim	GCA_000697115__7_glim	terpene	terpene		JNDW01004117.1	200167	222305	22138	MCL0005	carRA_1	None	None	None	-102.773	-30.5142
Mucorales	Rhizopus oryzae Type I NRRL 21396	GCA_000697115	glim	GCA_000697115__8_glim	NRPS-like	NRPS-like		JNDW01004208.1	6433	19936	13503	MCL0001	NPS_1	None	None	g002:luciferin=105.8	-34.9304	-34.9304
Mucorales	Rhizopus oryzae Type I NRRL 21396	GCA_000697115	glim	GCA_000697115__9_glim	NRPS-like	NRPS-like		JNDW01004208.1	27451	52632	25181	MCL0001	NPS_1	None	None	g003:cinnamate.and.succinylbenzoate.derivatives=81.5	-135.472	-270.944
Mucorales	Rhizopus oryzae 99-133	GCA_000697135	glim	GCA_000697135__1_glim	NRPS-like	NRPS-like		JNDX01001525.1	4178	26322	22144	MCL0001	NPS_1	None	None	g001:c13.through.c17=-108.3	-16.2464	-16.2464
Mucorales	Rhizopus oryzae 99-133	GCA_000697135	glim	GCA_000697135__2_glim	NRPS-like	NRPS-like		JNDX01001614.1	0	18280	18280	MCL0001	NPS_1	MCL0228	MPG1	g002:cinnamate.and.succinylbenzoate.derivatives=18.9	-68.7074	-23.051
Mucorales	Rhizopus oryzae 99-133	GCA_000697135	glim	GCA_000697135__3_glim	NRPS-like	NRPS-like		JNDX01002282.1	18600	44758	26158	MCL0001	NPS_1	MCL0023	ABCG_PM20	g005:cinnamate.and.succinylbenzoate.derivatives=-70.3	-216.857	-32.8734
Mucorales	Rhizopus oryzae 99-133	GCA_000697135	glim	GCA_000697135__4_glim	NRPS-like	NRPS-like		JNDX01002832.1	1488	44926	43438	MCL0001	NPS_1	None	None	g006:cinnamate.and.succinylbenzoate.derivatives=51.8	-82.8237	-251.525
Mucorales	Rhizopus oryzae 99-133	GCA_000697135	glim	GCA_000697135__5_glim	NRPS-like	NRPS-like		JNDX01002921.1	0	20378	20378	MCL0003	LYS2	None	None	g003:bulky.mainly.phenyl.derivatives.aa=351.1	-154.72	-460.517
Mucorales	Rhizopus oryzae 99-133	GCA_000697135	glim	GCA_000697135__6_glim	terpene	terpene		JNDX01003819.1	193297	215434	22137	MCL0005	carRA_1	None	None	None	-141.53	-29.2095
Mucorales	Rhizopus oryzae 99-133	GCA_000697135	glim	GCA_000697135__7_glim	siderophore	siderophore		JNDX01003994.1	98819	111011	12192	MCL0002	SID	None	None	None	-63.9638	-177.988
Mucorales	Rhizopus oryzae 99-133	GCA_000697135	glim	GCA_000697135__8_glim	NRPS-like	NRPS-like		JNDX01004103.1	0	5226	5226	MCL0001	NPS_1	None	None	g001:aryl.and.biaryl.derivatives=-119.5	-28.3545	-28.3545
Mucorales	Rhizopus delemar Type I NRRL 21789	GCA_000697155	glim	GCA_000697155__10_glim	terpene	terpene		JNDY01003919.1	25375	46953	21578	MCL0005	carRA_1	None	None	None	-68.1796	-29.7775
Mucorales	Rhizopus delemar Type I NRRL 21789	GCA_000697155	glim	GCA_000697155__1_glim	NRPS-like	NRPS-like		JNDY01000445.1	0	4236	4236	MCL0001	NPS_1	None	None	g001:luciferin=143.1	-34.4509	-34.4509
Mucorales	Rhizopus delemar Type I NRRL 21789	GCA_000697155	glim	GCA_000697155__2_glim	NRPS-like	NRPS-like		JNDY01001528.1	0	24735	24735	MCL0001	NPS_1	None	None	g001:luciferin=-28.9	-14.2744	-57.0977
Mucorales	Rhizopus delemar Type I NRRL 21789	GCA_000697155	glim	GCA_000697155__3_glim	NRPS-like	NRPS-like		JNDY01002507.1	18152	40429	22277	MCL0001	NPS_1	None	None	g001:cysteine.aa=-103.6	-224.631	-224.631
Mucorales	Rhizopus delemar Type I NRRL 21789	GCA_000697155	glim	GCA_000697155__4_glim	NRPS-like	NRPS-like		JNDY01002529.1	15352	58612	43260	MCL0003	LYS2	None	None	g004:bulky.mainly.phenyl.derivatives.aa=275.1	-116.06	-460.517
Mucorales	Rhizopus delemar Type I NRRL 21789	GCA_000697155	glim	GCA_000697155__5_glim	siderophore	siderophore		JNDY01002611.1	47353	59534	12181	MCL0002	SID	None	None	None	-128.117	-128.117
Mucorales	Rhizopus delemar Type I NRRL 21789	GCA_000697155	glim	GCA_000697155__6_glim	NRPS-like	NRPS-like		JNDY01003513.1	0	10670	10670	MCL0001	NPS_1	None	None	g001:luciferin=13.5	-188.996	-188.996
Mucorales	Rhizopus delemar Type I NRRL 21789	GCA_000697155	glim	GCA_000697155__7_glim	terpene	terpene		JNDY01003543.1	0	18067	18067	MCL0008	carRA_2	MCL0007	AH_CA	None	-41.5031	-53.612
Mucorales	Rhizopus delemar Type I NRRL 21789	GCA_000697155	glim	GCA_000697155__8_glim	NRPS-like	NRPS-like		JNDY01003691.1	64535	107113	42578	MCL0001	NPS_1	None	None	g005:cinnamate.and.succinylbenzoate.derivatives=-95.1	-92.2382	-256.705
Mucorales	Rhizopus delemar Type I NRRL 21789	GCA_000697155	glim	GCA_000697155__9_glim	NRPS-like	NRPS-like		JNDY01003838.1	16800	52932	36132	MCL0001	NPS_1	None	None	g001:luciferin=-32.4	-60.4696	-60.4696
Mucorales	Lichtheimia corymbifera 008-049	GCA_000697175	glim	GCA_000697175__10_glim	NRPS-like	NRPS-like		JNEE01001416.1	0	30368	30368	MCL0001	NPS_1	MCL0117	NBP35	g001:cinnamate.and.succinylbenzoate.derivatives=127.3	-76.5808	-37.6784
Mucorales	Lichtheimia corymbifera 008-049	GCA_000697175	glim	GCA_000697175__12_glim	NRPS-like	NRPS-like		JNEE01001577.1	19487	106634	87147	MCL0003	LYS2	MCL0039	ACDH	g017:bulky.mainly.phenyl.derivatives.aa=356.5	-75.7274	-460.517
Mucorales	Lichtheimia corymbifera 008-049	GCA_000697175	glim	GCA_000697175__14_glim	unknown	terpene		JNEE01001586.1	2642	58341	55699	None	None	MCL0026,MCL0115,MCL0124	ALDH_1,ADH_1,EPHX	None	-57.6345	None
Mucorales	Lichtheimia corymbifera 008-049	GCA_000697175	glim	GCA_000697175__2_glim	siderophore	siderophore		JNEE01001107.1	62356	74064	11708	MCL0002	SID	None	None	None	-178.927	-178.927
Mucorales	Lichtheimia corymbifera 008-049	GCA_000697175	glim	GCA_000697175__3_glim	terpene	terpene		JNEE01001153.1	30277	50887	20610	MCL0013	SQS_NDUF6	None	None	None	-87.063	-110.571
Mucorales	Lichtheimia corymbifera 008-049	GCA_000697175	glim	GCA_000697175__4_glim	terpene	terpene		JNEE01001201.1	92120	113766	21646	MCL0004	SQS	MCL0651	FSP1	None	-82.9125	-333.096
Mucorales	Lichtheimia corymbifera 008-049	GCA_000697175	glim	GCA_000697175__5_glim	unknown	betalactone		JNEE01001217.1	57547	198823	141276	None	None	MCL0054,MCL0067,MCL0073,MCL0162,MCL0224,MCL0420,MCL0461,MCL1033	ABCC,MFS_1,HOSC,P450_3,ABCD,GMDS,ACER,PIG3	None	-96.349	None
Mucorales	Lichtheimia corymbifera 008-049	GCA_000697175	glim	GCA_000697175__6_glim	NRPS-like	NRPS-like		JNEE01001235.1	67171	110331	43160	MCL0001	NPS_1	MCL0349	LYSP	g008:cyclic.aliphatic.aa=19.8;g009:c18.and.up.or.bile.acid=-116.6	-33.5423	-232.6
Mucorales	Lichtheimia corymbifera 008-049	GCA_000697175	glim	GCA_000697175__7_glim	siderophore	siderophore		JNEE01001310.1	298221	310353	12132	MCL0002	SID	None	None	None	-332.709	-232.398
Mucorales	Lichtheimia corymbifera 008-049	GCA_000697175	glim	GCA_000697175__8_glim	terpene	terpene		JNEE01001321.1	22158	43217	21059	MCL0005	carRA_1	MCL0103,MCL0462	TEF1A,MFS_9	None	-8.20951	-15.649
Mucorales	Lichtheimia corymbifera 008-049	GCA_000697175	glim	GCA_000697175__9_glim	terpene	terpene		JNEE01001322.1	0	17591	17591	MCL0008	carRA_2	MCL0007	AH_CA	None	-19.1866	-28.2574
Mucorales	Rhizopus oryzae 97-1192	GCA_000697195	glim	GCA_000697195__1_glim	NRPS-like	NRPS-like		JNEF01000698.1	0	16948	16948	MCL0001	NPS_1	MCL0228	MPG1	g002:cinnamate.and.succinylbenzoate.derivatives=3.9	-141.895	-20.4281
Mucorales	Rhizopus oryzae 97-1192	GCA_000697195	glim	GCA_000697195__2_glim	siderophore	siderophore		JNEF01001812.1	0	9099	9099	MCL0002	SID	None	None	None	-87.7265	-175.453
Mucorales	Rhizopus oryzae 97-1192	GCA_000697195	glim	GCA_000697195__3_glim	terpene	terpene		JNEF01003095.1	90863	103342	12479	MCL0005	carRA_1	None	None	None	-29.2095	-29.2095
Mucorales	Rhizopus oryzae 97-1192	GCA_000697195	glim	GCA_000697195__4_glim	NRPS-like	NRPS-like		JNEF01003155.1	6452	49445	42993	MCL0001	NPS_1	MCL0067	MFS_1	g001:bulky.mainly.phenyl.derivatives.aa=-107.5	-38.2665	-39.6861
Mucorales	Rhizopus oryzae 97-1192	GCA_000697195	glim	GCA_000697195__5_glim	NRPS-like	NRPS-like		JNEF01003420.1	0	35850	35850	MCL0001	NPS_1	None	None	g002:luciferin=98.2	-9.55355	-28.6606
Mucorales	Rhizopus oryzae 97-1192	GCA_000697195	glim	GCA_000697195__6_glim	NRPS-like	NRPS-like		JNEF01003975.1	0	16617	16617	MCL0001	NPS_1	None	None	g001:c13.through.c17=-39.6	-254.249	-254.249
Mucorales	Rhizopus oryzae 97-1192	GCA_000697195	glim	GCA_000697195__7_glim	NRPS-like	NRPS-like		JNEF01004142.1	129583	174307	44724	MCL0003	LYS2	None	None	g004:bulky.mainly.phenyl.derivatives.aa=351.1	-63.3287	-460.517
Mucorales	Rhizopus oryzae 97-1192	GCA_000697195	glim	GCA_000697195__8_glim	NRPS-like	NRPS-like		JNEF01004240.1	31844	75282	43438	MCL0001	NPS_1	None	None	g006:cinnamate.and.succinylbenzoate.derivatives=52.3	-83.1996	-254.157
Mucorales	Cokeromyces recurvatus B5483	GCA_000697235	glim	GCA_000697235__1_glim	NRPS-like	NRPS-like		JNEH01001168.1	0	16770	16770	MCL0001	NPS_1	None	None	g002:cinnamate.and.succinylbenzoate.derivatives=5.9	-135.168	-274.027
Mucorales	Cokeromyces recurvatus B5483	GCA_000697235	glim	GCA_000697235__2_glim	NRPS-like/betalactone	NRPS-like/betalactone	hybrid	JNEH01001445.1	3725	39769	36044	MCL0003	LYS2	MCL0073	HOSC	g004:bulky.mainly.phenyl.derivatives.aa=236.9	-231.199	-460.517
Mucorales	Cokeromyces recurvatus B5483	GCA_000697235	glim	GCA_000697235__3_glim	NRPS-like	NRPS-like		JNEH01001955.1	0	39305	39305	MCL0001	NPS_1	None	None	g004:c13.through.c17=-107.1	-29.5834	-59.1668
Mucorales	Cokeromyces recurvatus B5483	GCA_000697235	glim	GCA_000697235__4_glim	terpene	terpene		JNEH01002594.1	26873	41655	14782	MCL0004	SQS	None	None	None	-15.2278	-15.2278
Mucorales	Mucor racemosus B9645	GCA_000697255	glim	GCA_000697255__1_glim	NRPS-like	NRPS-like		JNEI01002591.1	30230	60661	30431	MCL0003	LYS2	None	None	g005:bulky.mainly.phenyl.derivatives.aa=358.0	-155.856	-460.517
Mucorales	Mucor racemosus B9645	GCA_000697255	glim	GCA_000697255__2_glim	terpene	terpene		JNEI01002592.1	10409	31660	21251	MCL0005	carRA_1	None	None	None	-104.099	-23.7093
Mucorales	Mucor racemosus B9645	GCA_000697255	glim	GCA_000697255__3_glim	NRPS-like	NRPS-like		JNEI01003051.1	0	19781	19781	MCL0001	NPS_1	None	None	g001:bulky.mainly.phenyl.derivatives.aa=-117.1	-84.5589	-84.5589
Mucorales	Mucor racemosus B9645	GCA_000697255	glim	GCA_000697255__4_glim	terpene	terpene		JNEI01003136.1	0	16870	16870	MCL0008	carRA_2	MCL0007,MCL0012	AH_CA,carB	None	-109.883	-38.1001
Mucorales	Mucor racemosus B9645	GCA_000697255	glim	GCA_000697255__5_glim	NRPS-like	NRPS-like		JNEI01004397.1	0	13659	13659	MCL0003	LYS2	None	None	g003:bulky.mainly.phenyl.derivatives.aa=230.7	-153.506	-460.517
Mucorales	Mucor racemosus B9645	GCA_000697255	glim	GCA_000697255__6_glim	siderophore	siderophore		JNEI01005283.1	1377	13566	12189	MCL0002	SID	None	None	None	-123.877	-225.149
Mucorales	Mucor racemosus B9645	GCA_000697255	glim	GCA_000697255__7_glim	terpene	terpene		JNEI01006017.1	0	15940	15940	MCL0004	SQS	None	None	None	-189.804	-189.804
Mucorales	Mucor racemosus B9645	GCA_000697255	glim	GCA_000697255__9_glim	NRPS-like	NRPS-like		JNEI01006083.1	20561	65758	45197	MCL0003	LYS2	None	None	g003:bulky.mainly.phenyl.derivatives.aa=358.0	-155.582	-460.517
Mucorales	Rhizopus microsporus B9738	GCA_000697275	glim	GCA_000697275__10_glim	NRPS-like	NRPS-like		JNEJ01004729.1	0	21253	21253	MCL0001	NPS_1	None	None	g001:bulky.mainly.phenyl.derivatives.aa=-118.0	-90.6953	-90.6953
Mucorales	Rhizopus microsporus B9738	GCA_000697275	glim	GCA_000697275__1_glim	NRPS-like	NRPS-like		JNEJ01001721.1	0	13758	13758	MCL0003	LYS2	None	None	g001:bulky.mainly.phenyl.derivatives.aa=279.6	-460.517	-460.517
Mucorales	Rhizopus microsporus B9738	GCA_000697275	glim	GCA_000697275__3_glim	terpene	terpene		JNEJ01002160.1	4058	42525	38467	MCL0008	carRA_2	MCL0007,MCL0012,MCL0041	AH_CA,carB,ACAC	None	-145.278	-31.2582
Mucorales	Rhizopus microsporus B9738	GCA_000697275	glim	GCA_000697275__4_glim	NRPS-like	NRPS-like		JNEJ01002749.1	0	32131	32131	MCL0003	LYS2	None	None	g003:bulky.mainly.phenyl.derivatives.aa=358.0	-155.582	-460.517
Mucorales	Rhizopus microsporus B9738	GCA_000697275	glim	GCA_000697275__5_glim	siderophore	siderophore		JNEJ01002795.1	19327	30869	11542	MCL0002	SID	None	None	None	-74.2101	-148.42
Mucorales	Rhizopus microsporus B9738	GCA_000697275	glim	GCA_000697275__6_glim	terpene	terpene		JNEJ01003527.1	2945	26489	23544	MCL0004	SQS	None	None	None	-264.678	-189.804
Mucorales	Rhizopus microsporus B9738	GCA_000697275	glim	GCA_000697275__7_glim	terpene	terpene		JNEJ01004597.1	232944	254195	21251	MCL0005	carRA_1	None	None	None	-104.099	-23.7093
Mucorales	Rhizopus microsporus B9738	GCA_000697275	glim	GCA_000697275__8_glim	terpene	terpene		JNEJ01004635.1	0	19488	19488	MCL0019	ERG7	None	None	None	-243.927	-33.951
Mucorales	Rhizopus microsporus B9738	GCA_000697275	glim	GCA_000697275__9_glim	NRPS-like	NRPS-like		JNEJ01004686.1	167420	210665	43245	MCL0001	NPS_1	MCL0160	UGT	g006:luciferin=140.0	-40.2053	-62.7236
Mucorales	Mucor indicus B7402	GCA_000697295	glim	GCA_000697295__1_glim	NRPS-like	NRPS-like		JNEK01001115.1	21534	64840	43306	MCL0001	NPS_1	None	None	g002:cinnamate.and.succinylbenzoate.derivatives=57.5	-105.63	-34.4906
Mucorales	Mucor indicus B7402	GCA_000697295	glim	GCA_000697295__2_glim	terpene	terpene		JNEK01001384.1	22180	43091	20911	MCL0004	SQS	None	None	None	-81.4876	-15.8674
Mucorales	Mucor indicus B7402	GCA_000697295	glim	GCA_000697295__4_glim	siderophore	siderophore		JNEK01001498.1	49065	61817	12752	MCL0002	SID	None	None	None	-47.444	-98.4687
Mucorales	Mucor indicus B7402	GCA_000697295	glim	GCA_000697295__5_glim	NRPS-like	NRPS-like		JNEK01002701.1	17584	59900	42316	MCL0001	NPS_1	MCL0336	DDH	g005:luciferin=-115.7	-157.999	-223.395
Mucorales	Mucor indicus B7402	GCA_000697295	glim	GCA_000697295__6_glim	NRPS-like	NRPS-like		JNEK01002773.1	0	19288	19288	MCL0003	LYS2	None	None	g001:bulky.mainly.phenyl.derivatives.aa=265.9	-230.259	-460.517
Mucorales	Mucor indicus B7402	GCA_000697295	glim	GCA_000697295__7_glim	betalactone	betalactone		JNEK01003084.1	0	23047	23047	None	None	MCL0073,MCL0663	HOSC,ACSA	None	-209.455	None
Mucorales	Syncephalastrum monosporum B8922	GCA_000697355	glim	GCA_000697355__12_glim	siderophore	siderophore		JNEN01001228.1	354442	365526	11084	MCL0002	SID	MCL0664	P450_7	None	-161.629	-142.004
Mucorales	Syncephalastrum monosporum B8922	GCA_000697355	glim	GCA_000697355__13_glim	unknown	terpene		JNEN01001230.1	174867	282188	107321	None	None	MCL0017,MCL0162,MCL0259,MCL0435,MCL0611	SMT_1,P450_3,HCDH,MFS_7,CYSD_CGL	None	-100.523	None
Mucorales	Syncephalastrum monosporum B8922	GCA_000697355	glim	GCA_000697355__14_glim	terpene	terpene		JNEN01001237.1	91669	113349	21680	MCL0008	carRA_2	MCL0007,MCL0012	AH_CA,carB	None	-69.3045	-64.4613
Mucorales	Syncephalastrum monosporum B8922	GCA_000697355	glim	GCA_000697355__15_glim	NRPS-like	NRPS-like		JNEN01001241.1	105397	155085	49688	MCL0001	NPS_1	MCL0040	RL40_EPI	g008:cinnamate.and.succinylbenzoate.derivatives=22.4;g009:cinnamate.and.succinylbenzoate.derivatives=83.5	-59.1168	-161.453
Mucorales	Syncephalastrum monosporum B8922	GCA_000697355	glim	GCA_000697355__16_glim	unknown	NRPS-like/terpene	hybrid	JNEN01001259.1	2949	66176	63227	MCL0048	LUC	MCL0113,MCL0124,MCL0260,MCL0613	GCDH,EPHX,LFAT,HEM1	g001:cinnamate.and.succinylbenzoate.derivatives=318.9	-51.4738	-1.8707
Mucorales	Syncephalastrum monosporum B8922	GCA_000697355	glim	GCA_000697355__17_glim	unknown	terpene		JNEN01001260.1	381015	427067	46052	MCL0048	LUC	MCL0115,MCL0977	ADH_1,MT11_2	g002:cinnamate.and.succinylbenzoate.derivatives=143.9	-71.9668	-10.5775
Mucorales	Syncephalastrum monosporum B8922	GCA_000697355	glim	GCA_000697355__18_glim	terpene	terpene		JNEN01001272.1	152206	174686	22480	MCL0019	ERG7	None	None	None	-9.70415	0
Mucorales	Syncephalastrum monosporum B8922	GCA_000697355	glim	GCA_000697355__1_glim	siderophore	siderophore		JNEN01000765.1	28969	40765	11796	MCL0002	SID	None	None	None	-93.0999	-84.8816
Mucorales	Syncephalastrum monosporum B8922	GCA_000697355	glim	GCA_000697355__2_glim	unknown	bacteriocin		JNEN01000829.1	6171	208890	202719	None	None	MCL0179,MCL0248,MCL0465	P450_4,P450_5,ADH_4	None	-77.473	None
Mucorales	Syncephalastrum monosporum B8922	GCA_000697355	glim	GCA_000697355__4_glim	terpene	terpene		JNEN01000858.1	130176	151531	21355	MCL0004	SQS	None	None	None	-170.52	-253.376
Mucorales	Syncephalastrum monosporum B8922	GCA_000697355	glim	GCA_000697355__5_glim	unknown	T3PKS		JNEN01000861.1	140310	171325	31015	None	None	MCL0115,MCL0433,MCL0434	ADH_1,SDR_6,SCP	None	-59.8354	None
Mucorales	Syncephalastrum monosporum B8922	GCA_000697355	glim	GCA_000697355__6_glim	NRPS-like	NRPS-like		JNEN01000885.1	175028	220331	45303	MCL0003	LYS2	MCL0100,MCL0255	AH_EST_1,SDR_4	g005:bulky.mainly.phenyl.derivatives.aa=361.8	-48.2101	-460.517
Mucorales	Syncephalastrum monosporum B8922	GCA_000697355	glim	GCA_000697355__9_glim	NRPS-like	NRPS-like		JNEN01001161.1	293923	336859	42936	MCL0001	NPS_1	None	None	g003:cinnamate.and.succinylbenzoate.derivatives=143.3;g004:cinnamate.and.succinylbenzoate.derivatives=-273.2;g005:cysteine.aa=-109.2	4.7874	-25.6736
Mucorales	Lichtheimia ramosa B5792	GCA_000697395	glim	GCA_000697395__1_glim	NRPS-like	NRPS-like		JNEP01002495.1	0	29472	29472	MCL0001	NPS_1	MCL0117	NBP35	g003:cinnamate.and.succinylbenzoate.derivatives=41.6	-21.3987	-216.712
Mucorales	Lichtheimia ramosa B5792	GCA_000697395	glim	GCA_000697395__4_glim	siderophore	siderophore		JNEP01003087.1	29081	40550	11469	MCL0002	SID	None	None	None	-249.064	-149.08
Mucorales	Lichtheimia ramosa B5792	GCA_000697395	glim	GCA_000697395__5_glim	terpene	terpene		JNEP01003474.1	19495	47656	28161	MCL0008	carRA_2	MCL0007,MCL0069	AH_CA,GALE	None	-19.2089	-38.1014
Umbelopsidales	Umbelopsis isabellina B7317	GCA_000697415	glim	GCA_000697415__11_glim	unknown	terpene		JNEQ01000043.1	384510	500363	115853	None	None	MCL0041,MCL0068,MCL0099,MCL0115,MCL1055	ACAC,AKR_1,SDR_1,ADH_1,6PGD	None	-124.998	None
Umbelopsidales	Umbelopsis isabellina B7317	GCA_000697415	glim	GCA_000697415__12_glim	NRPS-like	NRPS-like		JNEQ01000045.1	68024	118122	50098	None	None	MCL0023,MCL0255,MCL0889	ABCG_PM20,SDR_4,FASB	None	-97.9859	None
Umbelopsidales	Umbelopsis isabellina B7317	GCA_000697415	glim	GCA_000697415__16_glim	terpene	terpene		JNEQ01000055.1	1096301	1119265	22964	MCL0004	SQS	None	None	None	-146.327	-302.366
Umbelopsidales	Umbelopsis isabellina B7317	GCA_000697415	glim	GCA_000697415__17_glim	unknown	terpene		JNEQ01000057.1	1121326	1198934	77608	None	None	MCL0039,MCL0248,MCL0421,MCL0469	ACDH,P450_5,NEDH,L2HDH	None	-88.592	None
Umbelopsidales	Umbelopsis isabellina B7317	GCA_000697415	glim	GCA_000697415__18_glim	unknown	terpene		JNEQ01000058.1	982603	1007491	24888	None	None	MCL0067,MCL0421,MCL1057	MFS_1,NEDH,KASM	None	-98.0785	None
Umbelopsidales	Umbelopsis isabellina B7317	GCA_000697415	glim	GCA_000697415__1_glim	unknown	terpene		JNEQ01000024.1	768906	827201	58295	None	None	MCL0039,MCL0067,MCL0885	ACDH,MFS_1,SDR_11	None	-37.9263	None
Umbelopsidales	Umbelopsis isabellina B7317	GCA_000697415	glim	GCA_000697415__2_glim	NRPS-like/T1PKS	NRPS-like/T1PKS	hybrid	JNEQ01000024.1	828711	928769	100058	MCL0006,MCL0677	NRPS,PKS	MCL0352,MCL0880	MFS_5,GST_2	g009:cysteine.aa=319.4	-16.9878	169.334
Umbelopsidales	Umbelopsis isabellina B7317	GCA_000697415	glim	GCA_000697415__3_glim	unknown	terpene		JNEQ01000025.1	115960	188287	72327	None	None	MCL0021,MCL0026,MCL0067,MCL0117,MCL0123,MCL0421	CDA,ALDH_1,MFS_1,NBP35,ABCF_EF3,NEDH	None	-111.756	None
Umbelopsidales	Umbelopsis isabellina B7317	GCA_000697415	glim	GCA_000697415__4_glim	NRPS-like	NRPS-like		JNEQ01000027.1	165879	211518	45639	MCL0003	LYS2	MCL0040	RL40_EPI	g008:bulky.mainly.phenyl.derivatives.aa=345.4	-77.888	-460.517
Umbelopsidales	Umbelopsis isabellina B7317	GCA_000697415	glim	GCA_000697415__8_glim	unknown	terpene		JNEQ01000041.1	147227	189802	42575	None	None	MCL0039	ACDH	None	-81.1754	None
Mucorales	Mucor irregularis B7584	GCA_000697435	glim	GCA_000697435__10_glim	NRPS-like	NRPS-like		JNES01000953.1	136401	179487	43086	MCL0001	NPS_1	MCL0901	ADSL	g009:c2.through.c5=-105.9	-113.668	-53.9442
Mucorales	Mucor irregularis B7584	GCA_000697435	glim	GCA_000697435__11_glim	NRPS-like	NRPS-like		JNES01000961.1	0	38317	38317	MCL0003	LYS2	None	None	g002:bulky.mainly.phenyl.derivatives.aa=345.5	-150.767	-460.517
Mucorales	Mucor irregularis B7584	GCA_000697435	glim	GCA_000697435__12_glim	terpene	terpene		JNES01000963.1	22132	45985	23853	MCL0019	ERG7	None	None	None	-324.665	0
Mucorales	Mucor irregularis B7584	GCA_000697435	glim	GCA_000697435__2_glim	siderophore	siderophore		JNES01000618.1	16162	28317	12155	MCL0002	SID	None	None	None	-242.188	-242.188
Mucorales	Mucor irregularis B7584	GCA_000697435	glim	GCA_000697435__4_glim	terpene	terpene		JNES01000761.1	115773	137002	21229	MCL0010	GGPS	None	None	None	-146.224	-285.149
Mucorales	Mucor irregularis B7584	GCA_000697435	glim	GCA_000697435__5_glim	unknown	terpene		JNES01000878.1	326404	408256	81852	None	None	MCL0076,MCL0224,MCL0298	THIK,ABCD,P450_6	None	-149.175	None
Mucorales	Mucor irregularis B7584	GCA_000697435	glim	GCA_000697435__7_glim	NRPS-like	NRPS-like		JNES01000931.1	349809	393103	43294	MCL0001	NPS_1	MCL1062	EFGM	g003:cinnamate.and.succinylbenzoate.derivatives=37.7	-279.181	-18.4096
Mucorales	Mucor irregularis B7584	GCA_000697435	glim	GCA_000697435__8_glim	unknown	terpene/fungal-RiPP	hybrid	JNES01000941.1	31153	103706	72553	None	None	MCL0026,MCL0039,MCL0076,MCL0193,MCL0555,MCL0930	ALDH_1,ACDH,THIK,AAT,SDR_7,SDR_12	None	-77.7303	None
Mucorales	Mucor irregularis B7584	GCA_000697435	glim	GCA_000697435__9_glim	terpene	terpene		JNES01000950.1	1661	23282	21621	MCL0004	SQS	None	None	None	-160.375	-330.073
Mucorales	Lichtheimia corymbifera B2541	GCA_000697475	glim	GCA_000697475__11_glim	terpene	terpene		JNEU01001136.1	30331	50941	20610	MCL0013	SQS_NDUF6	MCL0033	P450_1	None	-75.2597	-110.571
Mucorales	Lichtheimia corymbifera B2541	GCA_000697475	glim	GCA_000697475__12_glim	terpene	terpene		JNEU01001139.1	137654	158713	21059	MCL0005	carRA_1	MCL0103,MCL0462,MCL0678	TEF1A,MFS_9,PFKB	None	-4.45295	-15.649
Mucorales	Lichtheimia corymbifera B2541	GCA_000697475	glim	GCA_000697475__1_glim	siderophore	siderophore		JNEU01000812.1	161455	173586	12131	MCL0002	SID	None	None	None	-330.534	-225.874
Mucorales	Lichtheimia corymbifera B2541	GCA_000697475	glim	GCA_000697475__2_glim	unknown	NRPS		JNEU01000815.1	4605	54481	49876	None	None	MCL0353,MCL1063	KAAT,UGDH	None	-17.8002	None
Mucorales	Lichtheimia corymbifera B2541	GCA_000697475	glim	GCA_000697475__4_glim	unknown	terpene		JNEU01000890.1	1286	42832	41546	None	None	MCL0115,MCL0124,MCL0470	ADH_1,EPHX,AKR_2	None	-77.4458	None
Mucorales	Lichtheimia corymbifera B2541	GCA_000697475	glim	GCA_000697475__5_glim	NRPS-like	NRPS-like		JNEU01000906.1	157373	245530	88157	MCL0003	LYS2	MCL0039	ACDH	g018:bulky.mainly.phenyl.derivatives.aa=356.5	-71.2758	-460.517
Mucorales	Lichtheimia corymbifera B2541	GCA_000697475	glim	GCA_000697475__6_glim	siderophore	siderophore		JNEU01000912.1	105111	116819	11708	MCL0002	SID	None	None	None	-120.939	-178.927
Mucorales	Lichtheimia corymbifera B2541	GCA_000697475	glim	GCA_000697475__7_glim	terpene	terpene		JNEU01001006.1	281003	302649	21646	MCL0004	SQS	None	None	None	-72.017	-333.096
Mucorales	Lichtheimia corymbifera B2541	GCA_000697475	glim	GCA_000697475__8_glim	NRPS-like	NRPS-like		JNEU01001031.1	274837	305214	30377	MCL0001	NPS_1	MCL0117	NBP35	g005:cinnamate.and.succinylbenzoate.derivatives=35.6	-57.9358	-27.7208
Mucorales	Lichtheimia corymbifera B2541	GCA_000697475	glim	GCA_000697475__9_glim	terpene	terpene		JNEU01001076.1	39122	61004	21882	MCL0008	carRA_2	None	None	None	-27.8121	-27.8121
Mucorales	Saksenaea oblongispora B3353	GCA_000697495	glim	GCA_000697495__1_glim	terpene	terpene		JNEV01000849.1	76131	87873	11742	MCL0004	SQS	None	None	None	-183.107	-195.812
Mucorales	Saksenaea oblongispora B3353	GCA_000697495	glim	GCA_000697495__2_glim	siderophore	siderophore		JNEV01000984.1	27803	39917	12114	MCL0002	SID	MCL0443	MFS_8	None	-132.121	-256.11
Mucorales	Saksenaea oblongispora B3353	GCA_000697495	glim	GCA_000697495__3_glim	terpene	terpene		JNEV01001434.1	18923	40599	21676	MCL0019	ERG7	None	None	None	-36.8534	-73.7069
Mucorales	Saksenaea oblongispora B3353	GCA_000697495	glim	GCA_000697495__4_glim	NRPS-like	NRPS-like		JNEV01001608.1	37537	81743	44206	MCL0003	LYS2	None	None	g006:bulky.mainly.phenyl.derivatives.aa=348.9	-173.22	-460.517
Mucorales	Rhizopus oryzae HUMC 02	GCA_000697605	glim	GCA_000697605__1_glim	siderophore	siderophore		KK960445.1	60360	72287	11927	MCL0002	SID	None	None	None	-197.186	-197.186
Mucorales	Rhizopus oryzae HUMC 02	GCA_000697605	glim	GCA_000697605__2_glim	NRPS-like	NRPS-like		KK960463.1	430	16217	15787	MCL0001	NPS_1	None	None	g003:cinnamate.and.succinylbenzoate.derivatives=36.3	-81.6423	-163.285
Mucorales	Rhizopus oryzae HUMC 02	GCA_000697605	glim	GCA_000697605__3_glim	NRPS-like	NRPS-like		KK960463.1	23480	66735	43255	MCL0001	NPS_1	MCL0228	MPG1	g001:cinnamate.and.succinylbenzoate.derivatives=81.5	-183.07	-270.944
Mucorales	Rhizopus oryzae HUMC 02	GCA_000697605	glim	GCA_000697605__4_glim	terpene	terpene		KK961105.1	145181	167319	22138	MCL0005	carRA_1	None	None	None	-102.662	-30.5142
Mucorales	Rhizopus oryzae HUMC 02	GCA_000697605	glim	GCA_000697605__5_glim	terpene	terpene		KK961110.1	54307	75459	21152	MCL0005	carRA_1	None	None	None	-57.3203	-27.01
Mucorales	Rhizopus oryzae HUMC 02	GCA_000697605	glim	GCA_000697605__6_glim	NRPS-like	NRPS-like		KK961226.1	6836	49829	42993	MCL0001	NPS_1	None	None	g002:luciferin=5.5	-123.629	-60.5933
Mucorales	Rhizopus oryzae HUMC 02	GCA_000697605	glim	GCA_000697605__7_glim	NRPS-like	NRPS-like		KK961339.1	0	25920	25920	MCL0001	NPS_1	None	None	g001:cinnamate.and.succinylbenzoate.derivatives=73.0	-61.237	-256.188
Mucorales	Rhizopus oryzae HUMC 02	GCA_000697605	glim	GCA_000697605__8_glim	NRPS-like	NRPS-like		KK961355.1	0	11145	11145	MCL0001	NPS_1	None	None	g002:c13.through.c17=-111.6	-252.469	-252.469
Mucorales	Rhizopus oryzae HUMC 02	GCA_000697605	glim	GCA_000697605__9_glim	NRPS-like	NRPS-like		KK961397.1	165738	209485	43747	MCL0003	LYS2	None	None	g003:bulky.mainly.phenyl.derivatives.aa=351.5	-145.836	-460.517
Mucorales	Rhizopus oryzae 99-892	GCA_000697725	glim	GCA_000697725__1_glim	NRPS-like	NRPS-like		KK997938.1	0	26028	26028	MCL0003	LYS2	None	None	g001:bulky.mainly.phenyl.derivatives.aa=320.0	-229.609	-460.517
Mucorales	Rhizopus oryzae 99-892	GCA_000697725	glim	GCA_000697725__2_glim	NRPS-like	NRPS-like		KK997956.1	0	35213	35213	MCL0001	NPS_1	MCL0228	MPG1	g002:luciferin=106.1	-150.534	-36.7523
Mucorales	Rhizopus oryzae 99-892	GCA_000697725	glim	GCA_000697725__3_glim	NRPS-like	NRPS-like		KK998028.1	0	10852	10852	MCL0001	NPS_1	None	None	g002:c13.through.c17=-110.2	-237.956	-237.956
Mucorales	Rhizopus oryzae 99-892	GCA_000697725	glim	GCA_000697725__4_glim	siderophore	siderophore		KK998264.1	13880	26066	12186	MCL0002	SID	None	None	None	-87.2575	-245.497
Mucorales	Rhizopus oryzae 99-892	GCA_000697725	glim	GCA_000697725__5_glim	NRPS-like	NRPS-like		KK998438.1	55388	98584	43196	MCL0001	NPS_1	None	None	g005:cinnamate.and.succinylbenzoate.derivatives=14.3	-68.4997	-247.947
Mucorales	Rhizopus oryzae 99-892	GCA_000697725	glim	GCA_000697725__6_glim	terpene	terpene		KK998477.1	15740	163028	147288	MCL0004	SQS	MCL0023,MCL0068,MCL0069,MCL0124,MCL0391	ABCG_PM20,AKR_1,GALE,EPHX,MFS_6	None	-51.6295	-6.55796
Mucorales	Lichtheimia corymbifera JMRC:FSU:9682	GCA_000723665	gff	GCA_000723665__10_gff	terpene	terpene		CBTN010000014.1	562506	584388	21882	MCL0008	carRA_2	MCL0007	AH_CA	None	-3.94631	-130.668
Mucorales	Lichtheimia corymbifera JMRC:FSU:9682	GCA_000723665	gff	GCA_000723665__13_gff	terpene	terpene		CBTN010000017.1	386147	408825	22678	MCL0019	ERG7	None	None	None	-45.0049	0
Mucorales	Lichtheimia corymbifera JMRC:FSU:9682	GCA_000723665	gff	GCA_000723665__17_gff	NRPS-like	NRPS-like		CBTN010000027.1	20893	64399	43506	MCL0001	NPS_1	MCL0021	CDA	g010:c2.through.c5=109.1	-168.403	-258.791
Mucorales	Lichtheimia corymbifera JMRC:FSU:9682	GCA_000723665	gff	GCA_000723665__18_gff	terpene	terpene		CBTN010000028.1	182405	203797	21392	MCL0010	GGPS	None	None	None	-88.5046	-32.0005
Mucorales	Lichtheimia corymbifera JMRC:FSU:9682	GCA_000723665	gff	GCA_000723665__21_gff	terpene	terpene		CBTN010000044.1	234864	256510	21646	MCL0004	SQS	MCL0651	FSP1	None	-82.794	-332.619
Mucorales	Lichtheimia corymbifera JMRC:FSU:9682	GCA_000723665	gff	GCA_000723665__22_gff	NRPS-like	NRPS-like		CBTN010000055.1	19369	62952	43583	MCL0001	NPS_1	MCL0068,MCL0266	AKR_1,LACS	g006:cinnamate.and.succinylbenzoate.derivatives=74.1	-116.972	-262.248
Mucorales	Lichtheimia corymbifera JMRC:FSU:9682	GCA_000723665	gff	GCA_000723665__23_gff	siderophore	siderophore		CBTN010000057.1	172507	184592	12085	MCL0002	SID	None	None	None	-55.6238	-222.495
Mucorales	Lichtheimia corymbifera JMRC:FSU:9682	GCA_000723665	gff	GCA_000723665__25_gff	terpene	terpene		CBTN010000067.1	56156	77419	21263	MCL0013	SQS_NDUF6	MCL0033,MCL0340	P450_1,SDR_5	None	-45.292	-198.232
Mucorales	Lichtheimia corymbifera JMRC:FSU:9682	GCA_000723665	gff	GCA_000723665__2_gff	siderophore	siderophore		CBTN010000001.1	1088175	1100306	12131	MCL0002	SID	None	None	None	-250.038	-234.944
Mucorales	Lichtheimia corymbifera JMRC:FSU:9682	GCA_000723665	gff	GCA_000723665__3_gff	NRPS-like	NRPS-like		CBTN010000003.1	953057	996476	43419	MCL0001	NPS_1	MCL0117	NBP35	g010:cinnamate.and.succinylbenzoate.derivatives=127.3	-91.0255	-37.6687
Mucorales	Lichtheimia corymbifera JMRC:FSU:9682	GCA_000723665	gff	GCA_000723665__4_gff	betalactone	betalactone		CBTN010000005.1	225627	257917	32290	MCL0048	LUC	MCL0073,MCL1088	HOSC,FLOX_1	g009:c2.through.c5=-265.1;g010:aryl.and.biaryl.derivatives=-165.9;g012:c13.through.c17=220.4	-119.742	-4.724
Mucorales	Lichtheimia corymbifera JMRC:FSU:9682	GCA_000723665	gff	GCA_000723665__5_gff	NRPS-like	NRPS-like		CBTN010000006.1	472280	520505	48225	MCL0001	NPS_1	MCL0017	SMT_1	g008:bulky.mainly.phenyl.derivatives.aa=-101.7;g009:cinnamate.and.succinylbenzoate.derivatives=92.8	-17.914	-151.559
Mucorales	Lichtheimia corymbifera JMRC:FSU:9682	GCA_000723665	gff	GCA_000723665__6_gff	NRPS-like	NRPS-like		CBTN010000008.1	255207	349417	94210	MCL0003	LYS2	MCL0039	ACDH	g010:bulky.mainly.phenyl.derivatives.aa=356.5	-86.6923	-460.517
Mucorales	Lichtheimia corymbifera JMRC:FSU:9682	GCA_000723665	glim	GCA_000723665__7_glim	unknown	terpene		CBTN010000026.1	196615	236553	39938	None	None	MCL0115,MCL0124,MCL0470	ADH_1,EPHX,AKR_2	None	-79.4211	None
Mucorales	Lichtheimia corymbifera JMRC:FSU:9682	GCA_000723665	gff	GCA_000723665__8_gff	terpene	terpene		CBTN010000011.1	311149	333159	22010	MCL0005	carRA_1	MCL0103,MCL0462,MCL0678	TEF1A,MFS_9,PFKB	None	-32.7896	-16.3229
Mucorales	Lichtheimia ramosa B5399	GCA_000738555	glim	GCA_000738555__1_glim	unknown	terpene		JNDO01002436.1	540	20251	19711	None	None	MCL0026,MCL0115,MCL0470,MCL0686	ALDH_1,ADH_1,AKR_2,AKR_3	None	-21.3576	None
Mucorales	Lichtheimia ramosa B5399	GCA_000738555	glim	GCA_000738555__2_glim	siderophore	siderophore		JNDO01002770.1	6748	19039	12291	MCL0002	SID	None	None	None	-263.365	-207.583
Mucorales	Lichtheimia ramosa B5399	GCA_000738555	glim	GCA_000738555__4_glim	NRPS-like	NRPS-like		JNDO01002958.1	0	6005	6005	MCL0003	LYS2	None	None	g001:bulky.mainly.phenyl.derivatives.aa=15.6;g002:cysteine.aa=-139.8	-324.665	-324.665
Mucorales	Lichtheimia ramosa B5399	GCA_000738555	glim	GCA_000738555__5_glim	terpene	terpene		JNDO01003034.1	23730	39956	16226	MCL0004	SQS	None	None	None	-129.373	-260.816
Mucorales	Lichtheimia ramosa B5399	GCA_000738555	glim	GCA_000738555__7_glim	NRPS-like	NRPS-like		JNDO01003289.1	89760	131075	41315	MCL0001	NPS_1	MCL0117	NBP35	g004:cinnamate.and.succinylbenzoate.derivatives=-1.1	-79.6941	-232.718
Mucorales	Rhizopus microsporus var rhizopodiformus B7455	GCA_000738565	glim	GCA_000738565__10_glim	terpene	terpene		JNER01004523.1	6044	27166	21122	MCL0005	carRA_1	None	None	None	-168.012	-18.5753
Mucorales	Rhizopus microsporus var rhizopodiformus B7455	GCA_000738565	glim	GCA_000738565__1_glim	terpene	terpene		JNER01000974.1	8089	18943	10854	MCL0005	carRA_1	None	None	None	-51.5527	-28.4938
Mucorales	Rhizopus microsporus var rhizopodiformus B7455	GCA_000738565	glim	GCA_000738565__2_glim	NRPS-like	NRPS-like		JNER01001110.1	0	8286	8286	MCL0001	NPS_1	None	None	g002:aryl.and.biaryl.derivatives=-135.3	-151.622	-106.415
Mucorales	Rhizopus microsporus var rhizopodiformus B7455	GCA_000738565	glim	GCA_000738565__3_glim	NRPS-like	NRPS-like		JNER01001827.1	0	21815	21815	MCL0001	NPS_1	None	None	g003:luciferin=140.0	-43.6994	-62.7236
Mucorales	Rhizopus microsporus var rhizopodiformus B7455	GCA_000738565	glim	GCA_000738565__4_glim	NRPS-like	NRPS-like		JNER01001997.1	0	10352	10352	MCL0003	LYS2	None	None	g002:bulky.mainly.phenyl.derivatives.aa=358.0	-230.259	-460.517
Mucorales	Rhizopus microsporus var rhizopodiformus B7455	GCA_000738565	glim	GCA_000738565__5_glim	NRPS-like	NRPS-like		JNER01002360.1	0	14341	14341	MCL0001	NPS_1	None	None	g002:cinnamate.and.succinylbenzoate.derivatives=71.6	-26.4343	-52.8687
Mucorales	Rhizopus microsporus var rhizopodiformus B7455	GCA_000738565	glim	GCA_000738565__6_glim	NRPS-like	NRPS-like		JNER01002425.1	0	20513	20513	MCL0003	LYS2	None	None	g002:bulky.mainly.phenyl.derivatives.aa=191.2	-117.352	-460.517
Mucorales	Rhizopus microsporus var rhizopodiformus B7455	GCA_000738565	glim	GCA_000738565__7_glim	terpene	terpene		JNER01002849.1	8616	32650	24034	MCL0008	carRA_2	MCL0007,MCL0012	AH_CA,carB	None	-110.231	-38.1001
Mucorales	Rhizopus microsporus var rhizopodiformus B7455	GCA_000738565	glim	GCA_000738565__8_glim	NRPS-like	NRPS-like		JNER01003391.1	0	21812	21812	MCL0003	LYS2	None	None	g004:bulky.mainly.phenyl.derivatives.aa=232.4	-152.437	-460.517
Mucorales	Rhizopus microsporus var rhizopodiformus B7455	GCA_000738565	glim	GCA_000738565__9_glim	terpene	terpene		JNER01004166.1	6422	28721	22299	MCL0008	carRA_2	MCL0007,MCL0012	AH_CA,carB	None	-87.6235	-45.1526
Mucorales	Rhizopus delemar Type II NRRL 21477	GCA_000738585	glim	GCA_000738585__10_glim	NRPS-like	NRPS-like		KL997285.1	128770	160886	32116	MCL0001	NPS_1	None	None	g004:bulky.mainly.phenyl.derivatives.aa=-122.8	-97.0684	-24.1414
Mucorales	Rhizopus delemar Type II NRRL 21477	GCA_000738585	glim	GCA_000738585__1_glim	NRPS-like	NRPS-like		KL996631.1	5588	48166	42578	MCL0001	NPS_1	MCL0021	CDA	g004:cinnamate.and.succinylbenzoate.derivatives=-95.1	-138.891	-256.705
Mucorales	Rhizopus delemar Type II NRRL 21477	GCA_000738585	glim	GCA_000738585__2_glim	NRPS-like	NRPS-like		KL996641.1	480663	523923	43260	MCL0003	LYS2	None	None	g004:bulky.mainly.phenyl.derivatives.aa=275.1	-116.06	-460.517
Mucorales	Rhizopus delemar Type II NRRL 21477	GCA_000738585	glim	GCA_000738585__3_glim	NRPS-like	NRPS-like		KL996704.1	55785	79214	23429	MCL0001	NPS_1	MCL0023	ABCG_PM20	g004:c2.through.c5=-121.1	-280.799	-151.494
Mucorales	Rhizopus delemar Type II NRRL 21477	GCA_000738585	glim	GCA_000738585__5_glim	terpene	terpene		KL996937.1	0	18817	18817	MCL0008	carRA_2	MCL0007	AH_CA	None	-40.091	-49.3757
Mucorales	Rhizopus delemar Type II NRRL 21477	GCA_000738585	glim	GCA_000738585__6_glim	siderophore	siderophore		KL997176.1	310330	321809	11479	MCL0002	SID	None	None	None	-108.793	-108.793
Mucorales	Rhizopus delemar Type II NRRL 21477	GCA_000738585	glim	GCA_000738585__7_glim	unknown	terpene		KL997183.1	5253	146121	140868	None	None	MCL0039,MCL0449,MCL0641	ACDH,AAMY,MFS_10	None	-97.0283	None
Mucorales	Rhizopus delemar Type II NRRL 21477	GCA_000738585	glim	GCA_000738585__8_glim	terpene	terpene		KL997232.1	308574	330436	21862	MCL0005	carRA_1	None	None	None	-99.4034	-30.4075
Mucorales	Rhizopus delemar Type II NRRL 21477	GCA_000738585	glim	GCA_000738585__9_glim	unknown	terpene		KL997239.1	8451	174155	165704	None	None	MCL0205	ADHX	None	-62.9731	None
Mucorales	Rhizopus delemar Type II NRRL 21447	GCA_000738595	glim	GCA_000738595__11_glim	NRPS-like	NRPS-like		KL996549.1	24189	68916	44727	MCL0003	LYS2	None	None	g004:bulky.mainly.phenyl.derivatives.aa=351.0	-140.312	-460.517
Mucorales	Rhizopus delemar Type II NRRL 21447	GCA_000738595	glim	GCA_000738595__12_glim	siderophore	siderophore		KL996568.1	5497	16976	11479	MCL0002	SID	None	None	None	-165.095	-163.295
Mucorales	Rhizopus delemar Type II NRRL 21447	GCA_000738595	glim	GCA_000738595__2_glim	unknown	terpene		KL995871.1	45389	160128	114739	None	None	MCL0039,MCL0449,MCL0641	ACDH,AAMY,MFS_10	None	-125.079	None
Mucorales	Rhizopus delemar Type II NRRL 21447	GCA_000738595	glim	GCA_000738595__3_glim	NRPS-like	NRPS-like		KL995982.1	65710	108288	42578	MCL0001	NPS_1	None	None	g005:cinnamate.and.succinylbenzoate.derivatives=-95.1	-109.467	-256.705
Mucorales	Rhizopus delemar Type II NRRL 21447	GCA_000738595	glim	GCA_000738595__4_glim	NRPS-like	NRPS-like		KL996088.1	0	10523	10523	MCL0001	NPS_1	None	None	g001:luciferin=13.5	-188.996	-188.996
Mucorales	Rhizopus delemar Type II NRRL 21447	GCA_000738595	glim	GCA_000738595__5_glim	NRPS-like	NRPS-like		KL996212.1	36329	79162	42833	MCL0001	NPS_1	None	None	g004:luciferin=-73.4	-145.536	-216.005
Mucorales	Rhizopus delemar Type II NRRL 21447	GCA_000738595	glim	GCA_000738595__6_glim	terpene	terpene		KL996223.1	86421	107444	21023	MCL0005	carRA_1	None	None	None	-116.909	-27.9642
Mucorales	Rhizopus delemar Type II NRRL 21447	GCA_000738595	glim	GCA_000738595__7_glim	unknown	terpene		KL996325.1	38349	133343	94994	None	None	MCL0076,MCL0228,MCL0465	THIK,MPG1,ADH_4	None	-122.027	None
Mucorales	Rhizopus delemar Type II NRRL 21447	GCA_000738595	glim	GCA_000738595__8_glim	unknown	terpene		KL996356.1	3288	168884	165596	None	None	MCL0017,MCL0205	SMT_1,ADHX	None	-65.1	None
Mucorales	Rhizopus delemar Type II NRRL 21447	GCA_000738595	glim	GCA_000738595__9_glim	NRPS-like	NRPS-like		KL996424.1	142838	185809	42971	MCL0001	NPS_1	MCL0067	MFS_1	g005:luciferin=-103.8	-64.9646	-102.889
Mucorales	Rhizopus delemar Type II NRRL 21446	GCA_000738605	glim	GCA_000738605__1_glim	NRPS-like	NRPS-like		JNED01000063.1	0	3623	3623	MCL0001	NPS_1	None	None	g002:cinnamate.and.succinylbenzoate.derivatives=-95.1	-256.804	-256.804
Mucorales	Rhizopus delemar Type II NRRL 21446	GCA_000738605	glim	GCA_000738605__2_glim	terpene	terpene		JNED01001398.1	0	2136	2136	MCL0008	carRA_2	None	None	None	-58.2994	-58.2994
Mucorales	Rhizopus delemar Type II NRRL 21446	GCA_000738605	glim	GCA_000738605__3_glim	NRPS-like	NRPS-like		KL995111.1	2981	32382	29401	MCL0001	NPS_1	None	None	g004:luciferin=40.3	-63.7739	-191.322
Mucorales	Rhizopus delemar Type II NRRL 21446	GCA_000738605	glim	GCA_000738605__4_glim	NRPS-like	NRPS-like		KL995187.1	9137	41224	32087	MCL0001	NPS_1	None	None	g001:cysteine.aa=-104.4	-180.481	-180.481
Mucorales	Rhizopus delemar Type II NRRL 21446	GCA_000738605	glim	GCA_000738605__5_glim	NRPS-like	NRPS-like		KL995434.1	46675	91402	44727	MCL0003	LYS2	None	None	g005:bulky.mainly.phenyl.derivatives.aa=351.0	-131.26	-460.517
Mucorales	Rhizopus delemar Type II NRRL 21446	GCA_000738605	glim	GCA_000738605__6_glim	terpene	terpene		KL995553.1	87660	108683	21023	MCL0005	carRA_1	None	None	None	-116.909	-27.9642
Mucorales	Rhizopus delemar Type II NRRL 21446	GCA_000738605	glim	GCA_000738605__8_glim	siderophore	siderophore		KL995679.1	19273	31506	12233	MCL0002	SID	None	None	None	-154.146	-141.396
Mortierellales	Podila verticillata NRRL 6337	GCA_000739165	gff	GCA_000739165__12_gff	terpene	terpene		KN042420.1	892927	909927	17000	MCL0019	ERG7	None	None	None	-95.2425	0
Mortierellales	Podila verticillata NRRL 6337	GCA_000739165	gff	GCA_000739165__14_gff	terpene	terpene		KN042420.1	2086932	2108283	21351	MCL0013	SQS_NDUF6	MCL0196	CPSA	None	-122.648	-171.919
Mortierellales	Podila verticillata NRRL 6337	GCA_000739165	gff	GCA_000739165__15_gff	NRPS	NRPS		KN042420.1	2819024	2875916	56892	MCL0006	NRPS	None	None	g004:bulky.mainly.phenyl.derivatives.aa=394.0,bulky.mainly.phenyl.derivatives.aa=404.4,bulky.mainly.phenyl.derivatives.aa=410.9,bulky.mainly.phenyl.derivatives.aa=390.5,small.hydrophobic.aa=412.9	-33.0503	460.517
Mortierellales	Podila verticillata NRRL 6337	GCA_000739165	glim	GCA_000739165__15_glim	unknown	terpene		KN042421.1	2739382	2814435	75053	None	None	MCL0099,MCL0105,MCL0179	SDR_1,SDR_2,P450_4	None	-77.8948	None
Mortierellales	Podila verticillata NRRL 6337	GCA_000739165	gff	GCA_000739165__17_gff	terpene	terpene		KN042422.1	274896	295958	21062	MCL0004	SQS	MCL0023	ABCG_PM20	None	-32.9626	-197.775
Mortierellales	Podila verticillata NRRL 6337	GCA_000739165	gff	GCA_000739165__18_gff	terpene	terpene		KN042425.1	1473659	1494796	21137	None	None	None	None	None	-92.1034	None
Mortierellales	Podila verticillata NRRL 6337	GCA_000739165	gff	GCA_000739165__19_gff	NRPS-like	NRPS-like		KN042426.1	87899	132760	44861	MCL0003	LYS2	None	None	g005:bulky.mainly.phenyl.derivatives.aa=346.8	-87.5895	-460.517
Mortierellales	Podila verticillata NRRL 6337	GCA_000739165	gff	GCA_000739165__20_gff	unknown	NRPS-like		KN042426.1	150316	164783	14467	None	None	MCL0069,MCL0260	GALE,LFAT	None	-70.3034	None
Mortierellales	Podila verticillata NRRL 6337	GCA_000739165	glim	GCA_000739165__20_glim	unknown	terpene		KN042426.1	414152	433793	19641	None	None	MCL0113	GCDH	None	-0.957462	None
Mortierellales	Podila verticillata NRRL 6337	GCA_000739165	gff	GCA_000739165__21_gff	unknown	NRPS/terpene	hybrid	KN042426.1	361538	389447	27909	None	None	MCL0039,MCL0123	ACDH,ABCF_EF3	None	-228.65	None
Mortierellales	Podila verticillata NRRL 6337	GCA_000739165	gff	GCA_000739165__22_gff	NRPS-like	NRPS-like		KN042427.1	82510	125884	43374	MCL0006	NRPS	MCL0213	MFS_3	g008:bulky.mainly.phenyl.derivatives.aa=111.9	-61.5013	399.447
Mortierellales	Podila verticillata NRRL 6337	GCA_000739165	gff	GCA_000739165__23_gff	NRPS	NRPS		KN042429.1	81051	171142	90091	MCL0006	NRPS	MCL0260,MCL0864	LFAT,SDR_10	g014:small.hydrophilic.aa=413.6,small.hydrophilic.aa=400.9,small.hydrophilic.aa=415.5,bulky.mainly.phenyl.derivatives.aa=379.0,bulky.mainly.phenyl.derivatives.aa=384.7	-22.5679	460.517
Mortierellales	Podila verticillata NRRL 6337	GCA_000739165	gff	GCA_000739165__25_gff	unknown	terpene		KN042430.1	793589	818643	25054	None	None	MCL0099,MCL0470	SDR_1,AKR_2	None	-11.9824	None
Mortierellales	Podila verticillata NRRL 6337	GCA_000739165	glim	GCA_000739165__25_glim	unknown	betalactone		KN042431.1	974	208822	207848	None	None	MCL0190,MCL0224	HMGCL,ABCD	None	-59.2976	None
Mortierellales	Podila verticillata NRRL 6337	GCA_000739165	gff	GCA_000739165__26_gff	NRPS-like	NRPS-like		KN042433.1	320844	364579	43735	MCL0862	NPS_2	MCL1089	FLOX_2	g003:aryl.and.biaryl.derivatives=82.6	-46.703	-194.05
Mortierellales	Podila verticillata NRRL 6337	GCA_000739165	gff	GCA_000739165__2_gff	NRPS	NRPS		KN042416.1	346184	673538	327354	MCL0006	NRPS	MCL0040,MCL0054,MCL0179,MCL0349,MCL0631,MCL0863,MCL1089	RL40_EPI,ABCC,P450_4,LYSP,ADH_5,MT11_1,FLOX_2	g060:bulky.mainly.phenyl.derivatives.aa=408.2,bulky.mainly.phenyl.derivatives.aa=419.7	-33.8623	460.517
Mortierellales	Podila verticillata NRRL 6337	GCA_000739165	gff	GCA_000739165__3_gff	terpene	terpene		KN042416.1	2337846	2359115	21269	MCL0010	GGPS	None	None	None	-98.0915	-297.108
Mortierellales	Podila verticillata NRRL 6337	GCA_000739165	gff	GCA_000739165__5_gff	terpene	terpene		KN042416.1	3305834	3409830	103996	MCL0004	SQS	MCL0054,MCL0166,MCL1120	ABCC,RMLD,ACD11_1	None	-73.2746	-300.906
Mortierellales	Podila verticillata NRRL 6337	GCA_000739165	gff	GCA_000739165__7_gff	NRPS	NRPS		KN042417.1	4167305	4214358	47053	MCL0006	NRPS	None	None	g008:cyclic.aliphatic.aa=361.5,bulky.mainly.phenyl.derivatives.aa=397.9	-13.2933	460.517
Mortierellales	Podila verticillata NRRL 6337	GCA_000739165	gff	GCA_000739165__8_gff	unknown	terpene		KN042418.1	1267875	1281829	13954	None	None	MCL0069	GALE	None	65.2804	None
Mucorales	Thermomucor indicae-seudaticae HACC 243	GCA_000787465	glim	GCA_000787465__1_glim	NRPS-like	NRPS-like		JSYX01000016.1	0	39145	39145	MCL0003	LYS2	None	None	g004:bulky.mainly.phenyl.derivatives.aa=357.2	-115.799	-460.517
Mucorales	Thermomucor indicae-seudaticae HACC 243	GCA_000787465	glim	GCA_000787465__2_glim	siderophore	siderophore		JSYX01000093.1	49033	62375	13342	MCL0002	SID	None	None	None	-187.831	-211.222
Mucorales	Thermomucor indicae-seudaticae HACC 243	GCA_000787465	glim	GCA_000787465__3_glim	NRPS-like	NRPS-like		JSYX01000222.1	13003	50529	37526	MCL0001	NPS_1	MCL0026	ALDH_1	g008:cinnamate.and.succinylbenzoate.derivatives=57.7	-44.0269	-217.712
Mucorales	Thermomucor indicae-seudaticae HACC 243	GCA_000787465	glim	GCA_000787465__4_glim	NRPS-like	NRPS-like		JSYX01000269.1	0	26879	26879	MCL0001	NPS_1	None	None	g002:luciferin=124.0	-77.276	-304.826
Mucorales	Thermomucor indicae-seudaticae HACC 243	GCA_000787465	glim	GCA_000787465__5_glim	terpene	terpene		JSYX01000414.1	3106	24861	21755	MCL0008	carRA_2	MCL0007,MCL0012	AH_CA,carB	None	-108.074	-96.2684
Mucorales	Thermomucor indicae-seudaticae HACC 243	GCA_000787465	glim	GCA_000787465__6_glim	terpene	terpene		JSYX01001177.1	0	6373	6373	MCL0005	carRA_1	None	None	None	-28.0798	-28.0798
Mucorales	Rhizopus microsporus CBS 344.29	GCA_000825725	gff	GCA_000825725__13_gff	NRPS-like	NRPS-like		CDGI01000143.1	41868	76570	34702	MCL0001	NPS_1	None	None	g010:luciferin=134.1	-45.3729	-64.0975
Mucorales	Rhizopus microsporus CBS 344.29	GCA_000825725	gff	GCA_000825725__14_gff	terpene	terpene		CDGI01000182.1	32293	56676	24383	MCL0008	carRA_2	MCL0007,MCL0012	AH_CA,carB	None	-105.63	-150.727
Mucorales	Rhizopus microsporus CBS 344.29	GCA_000825725	gff	GCA_000825725__15_gff	fungal-RiPP	fungal-RiPP		CDGI01000189.1	3890	40962	37072	None	None	MCL0033,MCL0167	P450_1,GGT1	None	-87.1581	None
Mucorales	Rhizopus microsporus CBS 344.29	GCA_000825725	gff	GCA_000825725__18_gff	siderophore	siderophore		CDGI01000280.1	19467	31675	12208	MCL0002	SID	None	None	None	-128.514	-257.027
Mucorales	Rhizopus microsporus CBS 344.29	GCA_000825725	gff	GCA_000825725__19_gff	unknown	terpene		CDGI01000318.1	26297	47605	21308	None	None	MCL0076,MCL0225	THIK,EFMT2	None	-58.4151	None
Mucorales	Rhizopus microsporus CBS 344.29	GCA_000825725	gff	GCA_000825725__1_gff	siderophore	siderophore		CDGI01000003.1	27125	39295	12170	MCL0002	SID	None	None	None	-123.646	-247.293
Mucorales	Rhizopus microsporus CBS 344.29	GCA_000825725	gff	GCA_000825725__20_gff	terpene	terpene		CDGI01000339.1	0	19698	19698	MCL0004	SQS	None	None	None	-110.924	-230.043
Mucorales	Rhizopus microsporus CBS 344.29	GCA_000825725	gff	GCA_000825725__21_gff	betalactone	betalactone		CDGI01000353.1	5581	28753	23172	MCL0048	LUC	MCL0113,MCL0190	GCDH,HMGCL	g004:cinnamate.and.succinylbenzoate.derivatives=270.3	51.825	-153.951
Mucorales	Rhizopus microsporus CBS 344.29	GCA_000825725	gff	GCA_000825725__23_gff	terpene	terpene		CDGI01000448.1	6613	28528	21915	MCL0008	carRA_2	MCL0007,MCL0012	AH_CA,carB	None	-34.7953	-146.704
Mucorales	Rhizopus microsporus CBS 344.29	GCA_000825725	gff	GCA_000825725__24_gff	terpene	terpene		CDGI01000467.1	20289	35811	15522	MCL0005	carRA_1	None	None	None	-45.6298	-23.2394
Mucorales	Rhizopus microsporus CBS 344.29	GCA_000825725	gff	GCA_000825725__25_gff	terpene	terpene		CDGI01000551.1	19224	31449	12225	MCL0005	carRA_1	None	None	None	-108.511	-24.3655
Mucorales	Rhizopus microsporus CBS 344.29	GCA_000825725	gff	GCA_000825725__26_gff	unknown	terpene		CDGI01000636.1	222	20474	20252	None	None	MCL0017,MCL0259,MCL0353	SMT_1,HCDH,KAAT	None	-17.8761	None
Mucorales	Rhizopus microsporus CBS 344.29	GCA_000825725	gff	GCA_000825725__28_gff	NRPS-like	NRPS-like		CDGI01000703.1	0	24075	24075	MCL0003	LYS2	None	None	g004:bulky.mainly.phenyl.derivatives.aa=215.1	-158.941	-460.517
Mucorales	Rhizopus microsporus CBS 344.29	GCA_000825725	gff	GCA_000825725__29_gff	NRPS-like	NRPS-like		CDGI01000715.1	0	23467	23467	MCL0001	NPS_1	MCL0276	HPS	g002:cinnamate.and.succinylbenzoate.derivatives=142.8	-130.044	-279.9
Mucorales	Rhizopus microsporus CBS 344.29	GCA_000825725	gff	GCA_000825725__2_gff	NRPS-like	NRPS-like		CDGI01000015.1	0	34313	34313	MCL0001	NPS_1	None	None	g006:cinnamate.and.succinylbenzoate.derivatives=80.9	-88.3967	-31.8493
Mucorales	Rhizopus microsporus CBS 344.29	GCA_000825725	gff	GCA_000825725__30_gff	terpene	terpene		CDGI01000775.1	0	17673	17673	MCL0013	SQS_NDUF6	MCL0021	CDA	None	-113.776	-184.454
Mucorales	Rhizopus microsporus CBS 344.29	GCA_000825725	gff	GCA_000825725__31_gff	terpene	terpene		CDGI01001242.1	0	7220	7220	MCL0010	GGPS	None	None	None	-81.4422	-282.282
Mucorales	Rhizopus microsporus CBS 344.29	GCA_000825725	gff	GCA_000825725__7_gff	NRPS-like	NRPS-like		CDGI01000071.1	76295	102704	26409	MCL0001	NPS_1	MCL0122	MFS_2	g005:cinnamate.and.succinylbenzoate.derivatives=102.6	-161.301	-61.5884
Mucorales	Rhizopus microsporus CBS 344.29	GCA_000825725	gff	GCA_000825725__8_gff	NRPS-like	NRPS-like		CDGI01000073.1	18450	61696	43246	MCL0001	NPS_1	MCL0100,MCL0160	AH_EST_1,UGT	g009:cinnamate.and.succinylbenzoate.derivatives=88.2	-71.982	-281.335
Mucorales	Rhizopus microsporus CBS 344.29	GCA_000825725	gff	GCA_000825725__9_gff	terpene	terpene		CDGI01000101.1	32299	53146	20847	MCL0013	SQS_NDUF6	MCL0021	CDA	None	-72.1662	0
Mucorales	Parasitella parasitica CBS 412.66 substr. NGI-315 ade-	GCA_000938895	gff	GCA_000938895__11_gff	terpene	terpene		LN730585.1	45257	67299	22042	MCL0005	carRA_1	None	None	None	-27.3158	-23.4076
Mucorales	Parasitella parasitica CBS 412.66 substr. NGI-315 ade-	GCA_000938895	gff	GCA_000938895__12_gff	terpene	terpene		LN732021.1	34436	55655	21219	MCL0013	SQS_NDUF6	None	None	None	-98.2765	-174.381
Mucorales	Parasitella parasitica CBS 412.66 substr. NGI-315 ade-	GCA_000938895	gff	GCA_000938895__13_gff	NRPS/betalactone	NRPS/betalactone	hybrid	LN732480.1	30978	84698	53720	MCL0003	LYS2	MCL0026,MCL0073,MCL1057	ALDH_1,HOSC,KASM	g011:bulky.mainly.phenyl.derivatives.aa=344.0	-119.706	-460.517
Mucorales	Parasitella parasitica CBS 412.66 substr. NGI-315 ade-	GCA_000938895	gff	GCA_000938895__14_gff	siderophore	siderophore		LN732614.1	220732	232880	12148	MCL0002	SID	None	None	None	-68.6477	-251.367
Mucorales	Parasitella parasitica CBS 412.66 substr. NGI-315 ade-	GCA_000938895	gff	GCA_000938895__15_gff	terpene	terpene		LN732614.1	233817	255311	21494	MCL0008	carRA_2	MCL0012	carB	None	-103.946	-142.731
Mucorales	Parasitella parasitica CBS 412.66 substr. NGI-315 ade-	GCA_000938895	gff	GCA_000938895__16_gff	terpene	terpene		LN733457.1	39016	60454	21438	MCL0010	GGPS	MCL0041	ACAC	None	-8.90002	-28.9863
Mucorales	Parasitella parasitica CBS 412.66 substr. NGI-315 ade-	GCA_000938895	gff	GCA_000938895__17_gff	terpene	terpene		LN733663.1	373227	394411	21184	MCL0010	GGPS	MCL0145	SDR_3	None	-95.774	-288.337
Mucorales	Parasitella parasitica CBS 412.66 substr. NGI-315 ade-	GCA_000938895	gff	GCA_000938895__18_gff	NRPS-like/terpene	NRPS-like/terpene	hybrid	LN733737.1	973942	1017241	43299	MCL0001,MCL0019	NPS_1,ERG7	None	None	g008:cinnamate.and.succinylbenzoate.derivatives=141.1	-145.781	-230.637
Mucorales	Parasitella parasitica CBS 412.66 substr. NGI-315 ade-	GCA_000938895	gff	GCA_000938895__19_gff	terpene	terpene		LN734002.1	78659	100051	21392	MCL0004	SQS	MCL1062	EFGM	None	-188.531	-324.466
Mucorales	Parasitella parasitica CBS 412.66 substr. NGI-315 ade-	GCA_000938895	gff	GCA_000938895__2_gff	unknown	terpene		LN721303.1	1485	50702	49217	None	None	MCL0255	SDR_4	None	-105.662	None
Mucorales	Parasitella parasitica CBS 412.66 substr. NGI-315 ade-	GCA_000938895	gff	GCA_000938895__6_gff	unknown	NRPS-like		LN726747.1	144	62199	62055	None	None	MCL0069,MCL0105,MCL0663	GALE,SDR_2,ACSA	None	-88.7657	None
Mucorales	Parasitella parasitica CBS 412.66 substr. NGI-315 ade-	GCA_000938895	gff	GCA_000938895__7_gff	NRPS-like	NRPS-like		LN727218.1	25057	68353	43296	MCL0001	NPS_1	None	None	g009:cinnamate.and.succinylbenzoate.derivatives=135.3	-135.981	-31.6358
Mucorales	Lichtheimia ramosa JMRC:FSU:6197	GCA_000945115	gff	GCA_000945115__14_gff	terpene	terpene		LK023335.1	456881	478756	21875	MCL0008	carRA_2	MCL0007	AH_CA	None	-28.7826	-136.312
Mucorales	Lichtheimia ramosa JMRC:FSU:6197	GCA_000945115	gff	GCA_000945115__15_gff	unknown	terpene		LK023335.1	812501	848259	35758	None	None	MCL0017,MCL0099	SMT_1,SDR_1	None	-39.8362	None
Mucorales	Lichtheimia ramosa JMRC:FSU:6197	GCA_000945115	gff	GCA_000945115__16_gff	siderophore	siderophore		LK023335.1	1462841	1474901	12060	MCL0002	SID	None	None	None	-341.998	-223.479
Mucorales	Lichtheimia ramosa JMRC:FSU:6197	GCA_000945115	gff	GCA_000945115__19_gff	terpene	terpene		LK023357.1	639861	656623	16762	MCL0004	SQS	MCL0651	FSP1	None	-107.677	-331.574
Mucorales	Lichtheimia ramosa JMRC:FSU:6197	GCA_000945115	gff	GCA_000945115__1_gff	terpene	terpene		LK023313.1	1300541	1322153	21612	MCL0005	carRA_1	MCL0103,MCL0437,MCL0462,MCL0678	TEF1A,ADH_2,MFS_9,PFKB	None	-44.745	-17.734
Mucorales	Lichtheimia ramosa JMRC:FSU:6197	GCA_000945115	gff	GCA_000945115__20_gff	terpene	terpene		LK023357.1	1025252	1047897	22645	MCL0019	ERG7	None	None	None	-51.4434	0
Mucorales	Lichtheimia ramosa JMRC:FSU:6197	GCA_000945115	gff	GCA_000945115__22_gff	NRPS-like	NRPS-like		LK023368.1	1004618	1054426	49808	MCL0003	LYS2	None	None	g011:bulky.mainly.phenyl.derivatives.aa=361.5	-116.971	-460.517
Mucorales	Lichtheimia ramosa JMRC:FSU:6197	GCA_000945115	gff	GCA_000945115__25_gff	NRPS-like	NRPS-like		LK023379.1	938132	981604	43472	MCL0001	NPS_1	MCL0349	LYSP	g009:cinnamate.and.succinylbenzoate.derivatives=92.3;g010:polar.and.charged.aa=-146.5	-20.4034	-154.416
Mucorales	Lichtheimia ramosa JMRC:FSU:6197	GCA_000945115	gff	GCA_000945115__26_gff	NRPS-like	NRPS-like		LK023385.1	867393	910926	43533	MCL0001	NPS_1	MCL0021	CDA	g010:c2.through.c5=108.8	-166.911	-49.9058
Mucorales	Lichtheimia ramosa JMRC:FSU:6197	GCA_000945115	gff	GCA_000945115__27_gff	unknown	betalactone		LK023386.1	824419	941378	116959	None	None	MCL0054,MCL0067,MCL0073,MCL0162,MCL0224,MCL0420,MCL0461,MCL1033	ABCC,MFS_1,HOSC,P450_3,ABCD,GMDS,ACER,PIG3	None	-114.641	None
Mucorales	Lichtheimia ramosa JMRC:FSU:6197	GCA_000945115	gff	GCA_000945115__28_gff	unknown	terpene		LK023386.1	1039348	1129958	90610	None	None	MCL0067,MCL0266,MCL0483,MCL1139	MFS_1,LACS,FMOX_1,ENO1B	None	-134.088	None
Mucorales	Lichtheimia ramosa JMRC:FSU:6197	GCA_000945115	gff	GCA_000945115__3_gff	siderophore	siderophore		LK023313.1	2187158	2199254	12096	MCL0002	SID	None	None	None	-190.458	-233.816
Mucorales	Lichtheimia ramosa JMRC:FSU:6197	GCA_000945115	gff	GCA_000945115__4_gff	NRPS-like	NRPS-like		LK023314.1	226972	270447	43475	MCL0001	NPS_1	MCL0117	NBP35	g004:cinnamate.and.succinylbenzoate.derivatives=119.1	-91.651	-42.0067
Mucorales	Lichtheimia ramosa JMRC:FSU:6197	GCA_000945115	gff	GCA_000945115__5_gff	betalactone	betalactone		LK023315.1	185465	218897	33432	MCL0048	LUC	MCL0073,MCL1088	HOSC,FLOX_1	g009:aryl.and.biaryl.derivatives=159.4;g010:c13.through.c17=223.9	-131.559	-6.6244
Mucorales	Lichtheimia ramosa JMRC:FSU:6197	GCA_000945115	gff	GCA_000945115__6_gff	unknown	terpene		LK023315.1	273252	333048	59796	None	None	MCL0440,MCL1142	ADH_3,ACD11_2	None	-91.9885	None
Mucorales	Lichtheimia ramosa JMRC:FSU:6197	GCA_000945115	glim	GCA_000945115__6_glim	unknown	NRPS-like/terpene	hybrid	LK023335.1	2371	186129	183758	None	None	MCL0026,MCL0122,MCL0193,MCL0336,MCL0663	ALDH_1,MFS_2,AAT,DDH,ACSA	None	-99.0078	None
Mucorales	Lichtheimia ramosa JMRC:FSU:6197	GCA_000945115	gff	GCA_000945115__7_gff	terpene	terpene		LK023318.1	134617	152119	17502	MCL0013	SQS_NDUF6	MCL0033,MCL0340	P450_1,SDR_5	None	-80.7384	-197.993
Mucorales	Lichtheimia ramosa JMRC:FSU:6197	GCA_000945115	gff	GCA_000945115__8_gff	terpene	terpene		LK023318.1	211516	232775	21259	MCL0010	GGPS	None	None	None	-184.665	-30.4765
Mucorales	Lichtheimia ramosa JMRC:FSU:6197	GCA_000945115	gff	GCA_000945115__9_gff	terpene	terpene		LK023319.1	343197	364405	21208	MCL0010	GGPS	None	None	None	-81.6923	-33.9265
Mucorales	Mucor ambiguus NBRC 6742	GCA_000950595	gff	GCA_000950595__10_gff	terpene	terpene		DF836371.1	35537	117557	82020	MCL0010	GGPS	MCL0068,MCL0145,MCL0196,MCL0702	AKR_1,SDR_3,CPSA,ADH_6	None	-112.812	-288.959
Mucorales	Mucor ambiguus NBRC 6742	GCA_000950595	gff	GCA_000950595__14_gff	NRPS/betalactone	NRPS/betalactone	hybrid	DF836449.1	17381	62164	44783	MCL0003	LYS2	MCL0026,MCL0073	ALDH_1,HOSC	g009:bulky.mainly.phenyl.derivatives.aa=349.9	-116.863	-460.517
Mucorales	Mucor ambiguus NBRC 6742	GCA_000950595	gff	GCA_000950595__15_gff	siderophore	siderophore		DF836460.1	0	12113	12113	MCL0002	SID	None	None	None	-109.043	-253.083
Mucorales	Mucor ambiguus NBRC 6742	GCA_000950595	gff	GCA_000950595__16_gff	NRPS-like	NRPS-like		DF836466.1	9659	52955	43296	MCL0001	NPS_1	None	None	g004:cinnamate.and.succinylbenzoate.derivatives=112.2	-77.1768	-288.539
Mucorales	Mucor ambiguus NBRC 6742	GCA_000950595	gff	GCA_000950595__2_gff	terpene	terpene		DF836298.1	105654	127106	21452	MCL0004	SQS	None	None	None	-157.683	-331.562
Mucorales	Mucor ambiguus NBRC 6742	GCA_000950595	gff	GCA_000950595__3_gff	terpene	terpene		DF836302.1	798	22869	22071	MCL0005	carRA_1	None	None	None	-43.8645	-24.4016
Mucorales	Mucor ambiguus NBRC 6742	GCA_000950595	gff	GCA_000950595__4_gff	terpene	terpene		DF836316.1	157649	178898	21249	MCL0013	SQS_NDUF6	None	None	None	-59.3746	-181.554
Mucorales	Mucor ambiguus NBRC 6742	GCA_000950595	gff	GCA_000950595__5_gff	unknown	terpene		DF836317.1	106546	130303	23757	None	None	MCL0160	UGT	None	-80.2178	None
Mucorales	Mucor ambiguus NBRC 6742	GCA_000950595	gff	GCA_000950595__6_gff	terpene	terpene		DF836335.1	60351	84311	23960	MCL0019	ERG7	None	None	None	-109.314	-460.517
Mucorales	Mucor ambiguus NBRC 6742	GCA_000950595	gff	GCA_000950595__7_gff	terpene	terpene		DF836354.1	59496	140148	80652	MCL0008	carRA_2	MCL0007,MCL0012,MCL0123,MCL0158	AH_CA,carB,ABCF_EF3,TAUD	None	-71.9457	-95.4571
Mucorales	Mucor ambiguus NBRC 6742	GCA_000950595	gff	GCA_000950595__8_gff	NRPS-like	NRPS-like		DF836364.1	62258	104646	42388	MCL0001	NPS_1	None	None	g006:cinnamate.and.succinylbenzoate.derivatives=-252.1;g007:aryl.and.biaryl.derivatives=-115.1	-48.4826	-33.2017
Mortierellales	Mortierella alpina CCTCC M207067	GCA_001021685	glim	GCA_001021685__10_glim	NRPS-like	NRPS-like		LDAW01000194.1	0	23234	23234	MCL0006	NRPS	None	None	g001:small.hydrophobic.aa=360.7	27.7563	460.517
Mortierellales	Mortierella alpina CCTCC M207067	GCA_001021685	glim	GCA_001021685__11_glim	NRPS	NRPS		LDAW01000200.1	9766	36603	26837	MCL0006	NRPS	MCL0178	BLAC	g007:cyclic.aliphatic.aa=342.3,bulky.mainly.phenyl.derivatives.aa=267.6	76.7528	460.517
Mortierellales	Mortierella alpina CCTCC M207067	GCA_001021685	glim	GCA_001021685__12_glim	NRPS	NRPS		LDAW01000334.1	0	23967	23967	MCL0006	NRPS	MCL0023	ABCG_PM20	g001:bulky.mainly.phenyl.derivatives.aa=282.2	-16.2577	460.517
Mortierellales	Mortierella alpina CCTCC M207067	GCA_001021685	glim	GCA_001021685__13_glim	NRPS	NRPS		LDAW01000436.1	127	29613	29486	MCL0006	NRPS	MCL0552	AMAC	g001:bulky.mainly.phenyl.derivatives.aa=285.2,polar.and.charged.aa=375.7,small.hydrophobic.aa=377.3,small.hydrophobic.aa=386.0	95.9473	460.517
Mortierellales	Mortierella alpina CCTCC M207067	GCA_001021685	glim	GCA_001021685__14_glim	NRPS	NRPS		LDAW01000436.1	38662	70114	31452	MCL0006	NRPS	MCL0818	XADH	g006:small.hydrophobic.aa=329.7;g007:small.hydrophobic.aa=121.2,cyclic.aliphatic.aa=327.8	99.3814	460.517
Mortierellales	Mortierella alpina CCTCC M207067	GCA_001021685	glim	GCA_001021685__16_glim	NRPS	NRPS		LDAW01000478.1	0	14971	14971	MCL0006	NRPS	None	None	g002:small.hydrophobic.aa=378.5,small.hydrophobic.aa=329.9	236.551	460.517
Mortierellales	Mortierella alpina CCTCC M207067	GCA_001021685	glim	GCA_001021685__17_glim	NRPS	NRPS		LDAW01000520.1	0	21651	21651	MCL0006	NRPS	None	None	g001:cyclic.aliphatic.aa=230.3	115.129	460.517
Mortierellales	Mortierella alpina CCTCC M207067	GCA_001021685	glim	GCA_001021685__18_glim	NRPS	NRPS		LDAW01000574.1	0	26441	26441	MCL0006	NRPS	None	None	g001:small.hydrophobic.aa=2.4;g002:small.hydrophilic.aa=394.7,bulky.mainly.phenyl.derivatives.aa=382.4,bulky.mainly.phenyl.derivatives.aa=398.7	199.098	460.517
Mortierellales	Mortierella alpina CCTCC M207067	GCA_001021685	glim	GCA_001021685__19_glim	NRPS-like	NRPS-like		LDAW01000650.1	0	16567	16567	MCL0006	NRPS	None	None	g001:c13.through.c17=-135.7	91.6382	398.27
Mortierellales	Mortierella alpina CCTCC M207067	GCA_001021685	glim	GCA_001021685__1_glim	NRPS-like	NRPS-like		LDAW01000048.1	6721	53410	46689	MCL0003	LYS2	None	None	g007:bulky.mainly.phenyl.derivatives.aa=256.7	-108.74	-460.517
Mortierellales	Mortierella alpina CCTCC M207067	GCA_001021685	glim	GCA_001021685__20_glim	NRPS	NRPS		LDAW01000701.1	0	13080	13080	MCL0006	NRPS	None	None	g001:bulky.mainly.phenyl.derivatives.aa=403.9;g002:small.hydrophilic.aa=410.2,small.hydrophilic.aa=385.1;g003:bulky.mainly.phenyl.derivatives.aa=231.9	403.219	403.219
Mortierellales	Mortierella alpina CCTCC M207067	GCA_001021685	glim	GCA_001021685__24_glim	NRPS	NRPS		LDAW01000866.1	0	18143	18143	MCL0006	NRPS	MCL0054	ABCC	g001:cinnamate.and.succinylbenzoate.derivatives=-125.1	36.2488	144.995
Mortierellales	Mortierella alpina CCTCC M207067	GCA_001021685	glim	GCA_001021685__25_glim	NRPS	NRPS		LDAW01000900.1	0	12093	12093	MCL0006	NRPS	None	None	g002:cyclic.aliphatic.aa=365.6,bulky.mainly.phenyl.derivatives.aa=392.2	230.259	460.517
Mortierellales	Mortierella alpina CCTCC M207067	GCA_001021685	glim	GCA_001021685__26_glim	NRPS	NRPS		LDAW01000922.1	0	6251	6251	MCL0006	NRPS	None	None	g001:small.hydrophobic.aa=378.7	460.517	460.517
Mortierellales	Mortierella alpina CCTCC M207067	GCA_001021685	glim	GCA_001021685__27_glim	NRPS	NRPS		LDAW01001034.1	0	4484	4484	MCL0006	NRPS	None	None	g001:aryl.and.biaryl.derivatives=82.9	460.517	460.517
Mortierellales	Mortierella alpina CCTCC M207067	GCA_001021685	glim	GCA_001021685__28_glim	NRPS	NRPS		LDAW01001120.1	0	12690	12690	MCL0006	NRPS	None	None	g004:cysteine.aa=-150.1;g005:cinnamate.and.succinylbenzoate.derivatives=-118.9	151.953	325.823
Mortierellales	Mortierella alpina CCTCC M207067	GCA_001021685	glim	GCA_001021685__29_glim	NRPS	NRPS		LDAW01001135.1	0	3134	3134	MCL0006	NRPS	None	None	g001:polar.and.charged.aa=316.4	460.517	460.517
Mortierellales	Mortierella alpina CCTCC M207067	GCA_001021685	glim	GCA_001021685__30_glim	NRPS	NRPS		LDAW01001145.1	0	5421	5421	MCL0006	NRPS	None	None	g001:small.hydrophilic.aa=289.2	460.517	460.517
Mortierellales	Mortierella alpina CCTCC M207067	GCA_001021685	glim	GCA_001021685__31_glim	NRPS	NRPS		LDAW01001192.1	0	2547	2547	MCL0006	NRPS	None	None	g001:c13.through.c17=-94.1	460.517	460.517
Mortierellales	Mortierella alpina CCTCC M207067	GCA_001021685	glim	GCA_001021685__32_glim	NRPS	NRPS		LDAW01001242.1	0	5101	5101	MCL0006	NRPS	None	None	g001:small.hydrophilic.aa=301.2;g002:cinnamate.and.succinylbenzoate.derivatives=-100.9	460.517	460.517
Mortierellales	Mortierella alpina CCTCC M207067	GCA_001021685	glim	GCA_001021685__33_glim	NRPS	NRPS		LDAW01001253.1	0	2543	2543	MCL0006	NRPS	None	None	g001:cinnamate.and.succinylbenzoate.derivatives=-97.9	460.517	460.517
Mortierellales	Mortierella alpina CCTCC M207067	GCA_001021685	glim	GCA_001021685__34_glim	NRPS-like	NRPS-like		LDAW01001276.1	0	2533	2533	MCL0006	NRPS	None	None	g001:bulky.mainly.phenyl.derivatives.aa=116.7	406.653	406.653
Mortierellales	Mortierella alpina CCTCC M207067	GCA_001021685	glim	GCA_001021685__35_glim	NRPS	NRPS		LDAW01001332.1	0	2884	2884	MCL0006	NRPS	None	None	g001:c6.through.c12=-100.5	460.517	460.517
Mortierellales	Mortierella alpina CCTCC M207067	GCA_001021685	glim	GCA_001021685__36_glim	NRPS	NRPS		LDAW01001404.1	0	1857	1857	MCL0006	NRPS	None	None	g001:luciferin=-112.9	308.348	308.348
Mortierellales	Mortierella alpina CCTCC M207067	GCA_001021685	glim	GCA_001021685__3_glim	NRPS	NRPS		LDAW01000056.1	0	22266	22266	MCL0006	NRPS	MCL0021,MCL0241	CDA,MFS_4	g001:small.hydrophobic.aa=373.5	-115.3	458.497
Mortierellales	Mortierella alpina CCTCC M207067	GCA_001021685	glim	GCA_001021685__4_glim	NRPS	NRPS		LDAW01000061.1	0	29742	29742	MCL0006	NRPS	None	None	g001:cinnamate.and.succinylbenzoate.derivatives=-247.8;g002:small.hydrophilic.aa=101.4,small.hydrophobic.aa=367.8,bulky.mainly.phenyl.derivatives.aa=380.2	69.4894	302.622
Mortierellales	Mortierella alpina CCTCC M207067	GCA_001021685	glim	GCA_001021685__6_glim	siderophore	siderophore		LDAW01000087.1	21091	33299	12208	MCL0002	SID	None	None	None	62.1555	-46.1736
Mortierellales	Mortierella alpina CCTCC M207067	GCA_001021685	glim	GCA_001021685__8_glim	terpene	terpene		LDAW01000111.1	15488	36420	20932	MCL0004	SQS	None	None	None	-38.673	-31.9054
Mucorales	Mucor circinelloides WJ11	GCA_001276145	glim	GCA_001276145__10_glim	terpene	terpene		KQ435681.1	0	10345	10345	MCL0008	carRA_2	None	None	None	-73.6749	-73.6749
Mucorales	Mucor circinelloides WJ11	GCA_001276145	glim	GCA_001276145__1_glim	NRPS-like	NRPS-like		KQ435302.1	88407	165234	76827	MCL0001	NPS_1	MCL0193	AAT	g015:aryl.and.biaryl.derivatives=126.0	-65.0212	-278.358
Mucorales	Mucor circinelloides WJ11	GCA_001276145	glim	GCA_001276145__2_glim	NRPS-like	NRPS-like		KQ435330.1	98077	140642	42565	MCL0001	NPS_1	MCL0182	ACOX	g006:c2.through.c5=-111.5	-76.3916	-189.374
Mucorales	Mucor circinelloides WJ11	GCA_001276145	glim	GCA_001276145__3_glim	NRPS-like/betalactone	NRPS-like/betalactone	hybrid	KQ435334.1	118260	162114	43854	MCL0003	LYS2	MCL0026,MCL0073	ALDH_1,HOSC	g006:bulky.mainly.phenyl.derivatives.aa=348.8	-187.397	-460.517
Mucorales	Mucor circinelloides WJ11	GCA_001276145	glim	GCA_001276145__4_glim	NRPS-like	NRPS-like		KQ435357.1	71311	114666	43355	MCL0001	NPS_1	None	None	g004:bulky.mainly.phenyl.derivatives.aa=96.1	-69.8681	-51.4495
Mucorales	Mucor circinelloides WJ11	GCA_001276145	glim	GCA_001276145__7_glim	terpene	terpene		KQ435526.1	37817	59890	22073	MCL0008	carRA_2	MCL0007,MCL0012	AH_CA,carB	None	-176.617	-72.7606
Mucorales	Mucor circinelloides WJ11	GCA_001276145	glim	GCA_001276145__8_glim	siderophore	siderophore		KQ435544.1	26322	38499	12177	MCL0002	SID	None	None	None	-160.399	-252.831
Mucorales	Mucor circinelloides WJ11	GCA_001276145	glim	GCA_001276145__9_glim	terpene	terpene		KQ435653.1	0	17513	17513	MCL0004	SQS	None	None	None	-181.371	-281.609
Glomerales	Rhizophagus irregularis A1	GCA_001593125	gff	GCA_001593125__11_gff	terpene	terpene		LLXH01001039.1	0	16291	16291	MCL0013	SQS_NDUF6	None	None	None	-75.7781	-148.284
Glomerales	Rhizophagus irregularis A1	GCA_001593125	gff	GCA_001593125__12_gff	terpene	terpene		LLXH01001129.1	541	22061	21520	MCL0010	GGPS	MCL0040	RL40_EPI	None	-114.655	-310.602
Glomerales	Rhizophagus irregularis A1	GCA_001593125	gff	GCA_001593125__2_gff	terpene	terpene		LLXH01000037.1	1856	23494	21638	MCL0004	SQS	None	None	None	-182.274	-268.578
Glomerales	Rhizophagus irregularis A1	GCA_001593125	gff	GCA_001593125__3_gff	NRPS	NRPS		LLXH01000092.1	4846	77369	72523	MCL0003	LYS2	MCL0415	SAMT_2	g008:bulky.mainly.phenyl.derivatives.aa=331.0	-80.2726	-460.517
Glomerales	Rhizophagus irregularis A1	GCA_001593125	gff	GCA_001593125__4_gff	terpene	terpene		LLXH01000099.1	61710	83234	21524	MCL0004	SQS	None	None	None	-68.3727	-353.624
Glomerales	Rhizophagus irregularis A1	GCA_001593125	gff	GCA_001593125__5_gff	NRPS-like	NRPS-like		LLXH01000191.1	43110	77133	34023	None	None	MCL0047	FAAL_ACP	None	7.24874	36.0875
Glomerales	Rhizophagus irregularis A1	GCA_001593125	gff	GCA_001593125__8_gff	unknown	NRPS-like		LLXH01000370.1	21991	87716	65725	None	None	MCL0166,MCL0266	RMLD,LACS	None	-46.435	None
Glomerales	Rhizophagus irregularis A1	GCA_001593125	gff	GCA_001593125__9_gff	siderophore	siderophore		LLXH01000430.1	16977	28993	12016	MCL0002	SID	None	None	None	-41.9063	-83.8127
Glomerales	Rhizophagus irregularis A4	GCA_001593145	gff	GCA_001593145__2_gff	terpene	terpene		LLXI01000027.1	70343	91324	20981	MCL0013	SQS_NDUF6	None	None	None	-50.5766	-148.631
Glomerales	Rhizophagus irregularis A4	GCA_001593145	gff	GCA_001593145__3_gff	terpene	terpene		LLXI01000203.1	0	17534	17534	MCL0004	SQS	None	None	None	-107.957	-353.624
Glomerales	Rhizophagus irregularis A4	GCA_001593145	gff	GCA_001593145__5_gff	NRPS	NRPS		LLXI01000234.1	16117	61129	45012	MCL0003	LYS2	None	None	g005:bulky.mainly.phenyl.derivatives.aa=327.5	-137.321	-460.517
Glomerales	Rhizophagus irregularis A4	GCA_001593145	gff	GCA_001593145__6_gff	terpene	terpene		LLXI01000378.1	12092	33728	21636	MCL0004	SQS	None	None	None	-182.013	-267.537
Glomerales	Rhizophagus irregularis A4	GCA_001593145	gff	GCA_001593145__7_gff	siderophore	siderophore		LLXI01000481.1	0	10430	10430	MCL0002	SID	None	None	None	-97.1565	-89.081
Glomerales	Rhizophagus irregularis A4	GCA_001593145	gff	GCA_001593145__8_gff	terpene	terpene		LLXI01000586.1	18586	40118	21532	MCL0010	GGPS	MCL0040	RL40_EPI	None	-138.106	-310.602
Glomerales	Rhizophagus irregularis C2	GCA_001593155	gff	GCA_001593155__10_gff	siderophore	siderophore		LLXL01000733.1	6125	18380	12255	MCL0002	SID	None	None	None	-47.7817	-87.9705
Glomerales	Rhizophagus irregularis C2	GCA_001593155	gff	GCA_001593155__11_gff	terpene	terpene		LLXL01001063.1	24785	46425	21640	MCL0004	SQS	None	None	None	-146.236	-270.661
Glomerales	Rhizophagus irregularis C2	GCA_001593155	gff	GCA_001593155__1_gff	NRPS-like	NRPS-like		LLXL01000001.1	36655	78713	42058	None	None	MCL0047	FAAL_ACP	None	20.004	60.4371
Glomerales	Rhizophagus irregularis C2	GCA_001593155	gff	GCA_001593155__2_gff	terpene	terpene		LLXL01000019.1	0	20250	20250	MCL0013	SQS_NDUF6	None	None	None	-58.4902	-148.284
Glomerales	Rhizophagus irregularis C2	GCA_001593155	gff	GCA_001593155__3_gff	unknown	NRPS-like		LLXL01000114.1	138	56582	56444	None	None	MCL0166,MCL0266	RMLD,LACS	None	-26.1811	None
Glomerales	Rhizophagus irregularis C2	GCA_001593155	gff	GCA_001593155__5_gff	NRPS	NRPS		LLXL01000341.1	0	44211	44211	MCL0003	LYS2	None	None	g007:bulky.mainly.phenyl.derivatives.aa=331.0	-135.543	-460.517
Glomerales	Rhizophagus irregularis C2	GCA_001593155	gff	GCA_001593155__6_gff	terpene	terpene		LLXL01000625.1	22791	44315	21524	MCL0004	SQS	None	None	None	-78.0241	-352.577
Glomerales	Rhizophagus irregularis C2	GCA_001593155	gff	GCA_001593155__7_gff	terpene	terpene		LLXL01000644.1	14008	35528	21520	MCL0010	GGPS	MCL0040,MCL0193	RL40_EPI,AAT	None	-128.603	-310.602
Glomerales	Rhizophagus irregularis C2	GCA_001593155	gff	GCA_001593155__8_gff	unknown	terpene		LLXL01000660.1	11014	30327	19313	None	None	MCL0017	SMT_1	None	-72.6865	None
Glomerales	Rhizophagus irregularis A5	GCA_001593205	gff	GCA_001593205__10_gff	terpene	terpene		LLXJ01000722.1	0	16948	16948	MCL0013	SQS_NDUF6	None	None	None	-75.7781	-148.284
Glomerales	Rhizophagus irregularis A5	GCA_001593205	gff	GCA_001593205__3_gff	terpene	terpene		LLXJ01000096.1	86910	108434	21524	MCL0004	SQS	None	None	None	-68.5221	-352.577
Glomerales	Rhizophagus irregularis A5	GCA_001593205	gff	GCA_001593205__4_gff	siderophore	siderophore		LLXJ01000127.1	115828	127843	12015	MCL0002	SID	None	None	None	-41.9063	-83.8127
Glomerales	Rhizophagus irregularis A5	GCA_001593205	gff	GCA_001593205__5_gff	terpene	terpene		LLXJ01000139.1	48677	70197	21520	MCL0010	GGPS	MCL0040	RL40_EPI	None	-121.849	-310.602
Glomerales	Rhizophagus irregularis A5	GCA_001593205	gff	GCA_001593205__6_gff	NRPS	NRPS		LLXJ01000220.1	295	45317	45022	MCL0003	LYS2	None	None	g007:bulky.mainly.phenyl.derivatives.aa=331.0	-138.01	-460.517
Glomerales	Rhizophagus irregularis A5	GCA_001593205	gff	GCA_001593205__7_gff	terpene	terpene		LLXJ01000232.1	82645	104283	21638	MCL0004	SQS	None	None	None	-182.795	-270.661
Glomerales	Rhizophagus irregularis A5	GCA_001593205	gff	GCA_001593205__9_gff	unknown	terpene		LLXJ01000682.1	8036	28939	20903	None	None	MCL0017	SMT_1	None	-123.044	None
Mucorales	Mucor circinelloides JCM 22480	GCA_001599575	glim	GCA_001599575__10_glim	NRPS-like/betalactone	NRPS-like/betalactone	hybrid	BCHG01000124.1	0	40155	40155	MCL0003	LYS2	MCL0026,MCL0073	ALDH_1,HOSC	g006:bulky.mainly.phenyl.derivatives.aa=348.8	-184.225	-460.517
Mucorales	Mucor circinelloides JCM 22480	GCA_001599575	glim	GCA_001599575__1_glim	terpene	terpene		BCHG01000001.1	625954	647509	21555	MCL0004	SQS	None	None	None	-166.037	-281.609
Mucorales	Mucor circinelloides JCM 22480	GCA_001599575	glim	GCA_001599575__2_glim	siderophore	siderophore		BCHG01000010.1	121944	134123	12179	MCL0002	SID	None	None	None	-187.14	-252.831
Mucorales	Mucor circinelloides JCM 22480	GCA_001599575	glim	GCA_001599575__3_glim	terpene	terpene		BCHG01000014.1	52285	76366	24081	MCL0019	ERG7	None	None	None	-151.904	-460.517
Mucorales	Mucor circinelloides JCM 22480	GCA_001599575	glim	GCA_001599575__4_glim	NRPS-like	NRPS-like		BCHG01000019.1	123383	166744	43361	MCL0001	NPS_1	None	None	g008:aryl.and.biaryl.derivatives=127.8	-108.108	-277.036
Mucorales	Mucor circinelloides JCM 22480	GCA_001599575	glim	GCA_001599575__5_glim	NRPS-like	NRPS-like		BCHG01000021.1	91516	134866	43350	MCL0001	NPS_1	MCL0182	ACOX	g005:aryl.and.biaryl.derivatives=36.4	-70.2893	-207.877
Mucorales	Mucor circinelloides JCM 22480	GCA_001599575	glim	GCA_001599575__6_glim	NRPS-like	NRPS-like		BCHG01000024.1	172535	215890	43355	MCL0001	NPS_1	None	None	g003:bulky.mainly.phenyl.derivatives.aa=96.0	-5.53053	-49.1953
Mucorales	Mucor circinelloides JCM 22480	GCA_001599575	glim	GCA_001599575__8_glim	terpene	terpene		BCHG01000064.1	16493	38062	21569	MCL0008	carRA_2	MCL0012	carB	None	-267.56	-74.6023
Mucorales	Actinomucor elegans JCM 22485	GCA_001599635	glim	GCA_001599635__1_glim	siderophore	siderophore		BCHK01000002.1	80824	92997	12173	MCL0002	SID	None	None	None	-117.2	-234.401
Mucorales	Actinomucor elegans JCM 22485	GCA_001599635	glim	GCA_001599635__2_glim	NRPS-like	NRPS-like		BCHK01000003.1	784954	827936	42982	MCL0001	NPS_1	MCL0291	SIN3_MFS	g004:luciferin=-17.3	-96.7382	-40.023
Mucorales	Actinomucor elegans JCM 22485	GCA_001599635	glim	GCA_001599635__3_glim	terpene	terpene		BCHK01000010.1	817150	838936	21786	MCL0005	carRA_1	None	None	None	-18.3282	-18.3282
Mucorales	Actinomucor elegans JCM 22485	GCA_001599635	glim	GCA_001599635__5_glim	terpene	terpene		BCHK01000023.1	164606	185908	21302	MCL0004	SQS	None	None	None	-48.5244	-204.939
Mucorales	Actinomucor elegans JCM 22485	GCA_001599635	glim	GCA_001599635__6_glim	NRPS-like/betalactone	NRPS-like/betalactone	hybrid	BCHK01000037.1	172823	216767	43944	MCL0003	LYS2	MCL0073	HOSC	g007:bulky.mainly.phenyl.derivatives.aa=229.2	-140.752	-460.517
Mucorales	Mucor lusitanicus CBS 277.49	GCA_001638945	gff	GCA_001638945__11_gff	terpene	terpene		AMYB01000003.1	3400295	3421531	21236	MCL0013	SQS_NDUF6	None	None	None	-71.3002	-175.179
Mucorales	Mucor lusitanicus CBS 277.49	GCA_001638945	gff	GCA_001638945__12_gff	NRPS-like	NRPS-like		AMYB01000003.1	3581221	3624765	43544	MCL0001	NPS_1	MCL0429	PPCD	g008:aryl.and.biaryl.derivatives=121.4	-59.1811	-273.083
Mucorales	Mucor lusitanicus CBS 277.49	GCA_001638945	gff	GCA_001638945__13_gff	terpene	terpene		AMYB01000004.1	4171163	4193233	22070	MCL0005	carRA_1	None	None	None	-46.9663	-26.4514
Mucorales	Mucor lusitanicus CBS 277.49	GCA_001638945	gff	GCA_001638945__14_gff	NRPS-like	NRPS-like		AMYB01000005.1	211144	257913	46769	MCL0001	NPS_1	None	None	g007:cinnamate.and.succinylbenzoate.derivatives=125.6;g008:cinnamate.and.succinylbenzoate.derivatives=95.6	-115.957	-56.7196
Mucorales	Mucor lusitanicus CBS 277.49	GCA_001638945	gff	GCA_001638945__15_gff	NRPS-like	NRPS-like		AMYB01000005.1	1539561	1582917	43356	MCL0001	NPS_1	None	None	g007:cinnamate.and.succinylbenzoate.derivatives=114.2	-63.0864	-32.9737
Mucorales	Mucor lusitanicus CBS 277.49	GCA_001638945	gff	GCA_001638945__16_gff	terpene	terpene		AMYB01000005.1	1681734	1704091	22357	MCL0019	ERG7	None	None	None	-194.391	-327.779
Mucorales	Mucor lusitanicus CBS 277.49	GCA_001638945	gff	GCA_001638945__17_gff	terpene	terpene		AMYB01000007.1	1747415	1768771	21356	MCL0010	GGPS	MCL0041	ACAC	None	-20.8917	-24.449
Mucorales	Mucor lusitanicus CBS 277.49	GCA_001638945	gff	GCA_001638945__19_gff	NRPS/betalactone	NRPS/betalactone	hybrid	AMYB01000008.1	825338	869641	44303	MCL0003	LYS2	MCL0026,MCL0073	ALDH_1,HOSC	g010:bulky.mainly.phenyl.derivatives.aa=347.3	-88.0538	-460.517
Mucorales	Mucor lusitanicus CBS 277.49	GCA_001638945	gff	GCA_001638945__1_gff	siderophore	siderophore		AMYB01000001.1	355598	367767	12169	MCL0002	SID	None	None	None	-110.809	-250.573
Mucorales	Mucor lusitanicus CBS 277.49	GCA_001638945	gff	GCA_001638945__23_gff	unknown	terpene		AMYB01000010.1	542931	576128	33197	None	None	MCL0076,MCL0225	THIK,EFMT2	None	-176.371	None
Mucorales	Mucor lusitanicus CBS 277.49	GCA_001638945	gff	GCA_001638945__25_gff	NRPS-like	NRPS-like		AMYB01000012.1	527349	570715	43366	MCL0001	NPS_1	MCL0182	ACOX	g004:aryl.and.biaryl.derivatives=112.2	-137.113	-271.848
Mucorales	Mucor lusitanicus CBS 277.49	GCA_001638945	gff	GCA_001638945__2_gff	terpene	terpene		AMYB01000001.1	1279407	1442879	163472	MCL0008	carRA_2	MCL0007,MCL0012,MCL0123,MCL0158	AH_CA,carB,ABCF_EF3,TAUD	None	-71.8254	-96.3564
Mucorales	Mucor lusitanicus CBS 277.49	GCA_001638945	gff	GCA_001638945__4_gff	terpene	terpene		AMYB01000001.1	4700438	4801260	100822	MCL0010	GGPS	MCL0068,MCL0076,MCL0145,MCL0196,MCL0702	AKR_1,THIK,SDR_3,CPSA,ADH_6	None	-122.053	-292.535
Mucorales	Mucor lusitanicus CBS 277.49	GCA_001638945	gff	GCA_001638945__6_gff	unknown	terpene		AMYB01000002.1	3415119	3468852	53733	None	None	MCL0017,MCL0352,MCL1172	SMT_1,MFS_5,SDR_13	None	-60.0954	None
Mucorales	Mucor lusitanicus CBS 277.49	GCA_001638945	gff	GCA_001638945__7_gff	terpene	terpene		AMYB01000002.1	3495523	3516951	21428	MCL0004	SQS	None	None	None	-107.67	-331.669
Mucorales	Phycomyces blakesleeanus NRRL 1555(-)	GCA_001638985	gff	GCA_001638985__10_gff	unknown	terpene		KV440978.1	1496102	1544897	48795	None	None	MCL0076,MCL0225,MCL0241,MCL1055	THIK,EFMT2,MFS_4,6PGD	None	-97.8994	None
Mucorales	Phycomyces blakesleeanus NRRL 1555(-)	GCA_001638985	gff	GCA_001638985__11_gff	terpene	terpene		KV440980.1	1083526	1104979	21453	MCL0013	SQS_NDUF6	None	None	None	-136.091	-187.181
Mucorales	Phycomyces blakesleeanus NRRL 1555(-)	GCA_001638985	gff	GCA_001638985__13_gff	siderophore	siderophore		KV440987.1	367359	379778	12419	MCL0002	SID	None	None	None	-132.365	-253.035
Mucorales	Phycomyces blakesleeanus NRRL 1555(-)	GCA_001638985	gff	GCA_001638985__14_gff	terpene	terpene		KV440990.1	468003	489179	21176	MCL0010	GGPS	None	None	None	-149.348	-282.896
Mucorales	Phycomyces blakesleeanus NRRL 1555(-)	GCA_001638985	gff	GCA_001638985__19_gff	unknown	terpene		KV440995.1	739571	789347	49776	None	None	MCL0469,MCL1180	L2HDH,RHM3	None	-91.4779	None
Mucorales	Phycomyces blakesleeanus NRRL 1555(-)	GCA_001638985	gff	GCA_001638985__1_gff	NRPS-like	NRPS-like		KV440971.1	2578772	2643503	64731	MCL0001	NPS_1	MCL0224	ABCD	g007:luciferin=153.1;g009:cinnamate.and.succinylbenzoate.derivatives=149.4;g010:cinnamate.and.succinylbenzoate.derivatives=112.8;g011:cinnamate.and.succinylbenzoate.derivatives=129.6	-53.4367	-108.793
Mucorales	Phycomyces blakesleeanus NRRL 1555(-)	GCA_001638985	gff	GCA_001638985__20_gff	terpene	terpene		KV441002.1	110187	188060	77873	MCL0010	GGPS	MCL0033,MCL0041,MCL0124	P450_1,ACAC,EPHX	None	-48.151	-370.11
Mucorales	Phycomyces blakesleeanus NRRL 1555(-)	GCA_001638985	gff	GCA_001638985__22_gff	NRPS	NRPS		KV441008.1	236534	348056	111522	MCL0003	LYS2	MCL0033	P450_1	g008:bulky.mainly.phenyl.derivatives.aa=355.5	-32.761	-460.517
Mucorales	Phycomyces blakesleeanus NRRL 1555(-)	GCA_001638985	gff	GCA_001638985__2_gff	terpene	terpene		KV440974.1	932103	954261	22158	MCL0005	carRA_1	MCL0103	TEF1A	None	-117.578	-31.3559
Mucorales	Phycomyces blakesleeanus NRRL 1555(-)	GCA_001638985	gff	GCA_001638985__4_gff	terpene	terpene		KV440975.1	66063	111740	45677	MCL0008	carRA_2	MCL0007,MCL0012	AH_CA,carB	None	-61.4917	-94.0073
Mucorales	Phycomyces blakesleeanus NRRL 1555(-)	GCA_001638985	gff	GCA_001638985__5_gff	terpene	terpene		KV440976.1	38583	58143	19560	MCL0005	carRA_1	MCL0103	TEF1A	None	-45.2081	-38.7311
Mucorales	Phycomyces blakesleeanus NRRL 1555(-)	GCA_001638985	gff	GCA_001638985__6_gff	terpene	terpene		KV440976.1	938659	960464	21805	MCL0004	SQS	None	None	None	-83.071	-335.479
Mucorales	Phycomyces blakesleeanus NRRL 1555(-)	GCA_001638985	gff	GCA_001638985__8_gff	unknown	terpene		KV440977.1	514094	713979	199885	None	None	MCL0353,MCL0440	KAAT,ADH_3	None	-40.1221	None
Mucorales	Phycomyces blakesleeanus NRRL 1555(-)	GCA_001638985	gff	GCA_001638985__9_gff	unknown	terpene		KV440978.1	350728	458854	108126	None	None	MCL0033,MCL0105,MCL0193,MCL0205,MCL0556	P450_1,SDR_2,AAT,ADHX,SDR_8	None	-69.1322	None
Mucorales	Phycomyces blakesleeanus NRRL 1555(-)	GCA_001638985	glim	GCA_001638985__9_glim	unknown	terpene		KV440999.1	442256	586852	144596	None	None	MCL1063	UGDH	None	-76.5438	None
Mucorales	Gongronella sp. w5	GCA_001650995	glim	GCA_001650995__1_glim	NRPS-like	NRPS-like		KV441880.1	385801	430292	44491	MCL0003	LYS2	None	None	g002:bulky.mainly.phenyl.derivatives.aa=313.2;g005:cyclic.aliphatic.aa=-468.9	-157.596	-230.259
Mucorales	Gongronella sp. w5	GCA_001650995	glim	GCA_001650995__2_glim	terpene	terpene		KV441883.1	246379	269037	22658	MCL0019	ERG7	None	None	None	-30.0661	0
Mucorales	Gongronella sp. w5	GCA_001650995	glim	GCA_001650995__3_glim	terpene	terpene		KV441885.1	373665	395574	21909	MCL0005	carRA_1	MCL0103	TEF1A	None	-25.2787	-19.458
Mucorales	Gongronella sp. w5	GCA_001650995	glim	GCA_001650995__5_glim	terpene	terpene		KV441888.1	266429	287130	20701	MCL0013	SQS_NDUF6	None	None	None	-68.3971	0
Mucorales	Gongronella sp. w5	GCA_001650995	glim	GCA_001650995__6_glim	siderophore	siderophore		KV441898.1	440009	452229	12220	MCL0002	SID	None	None	None	-170.829	-225.28
Mucorales	Gongronella sp. w5	GCA_001650995	glim	GCA_001650995__8_glim	NRPS-like	NRPS-like		KV441919.1	0	37802	37802	MCL0001	NPS_1	MCL0179	P450_4	g003:cinnamate.and.succinylbenzoate.derivatives=14.5	-143.817	-99.2108
Mucorales	Gongronella sp. w5	GCA_001650995	glim	GCA_001650995__9_glim	NRPS-like	NRPS-like		KV441923.1	54682	122017	67335	None	None	MCL0017	SMT_1	None	-50.2758	None
Mortierellales	Linnemannia elongata AG-77	GCA_001651415	gff	GCA_001651415__11_gff	NRPS-like	NRPS-like		KV442203.1	0	11350	11350	None	None	None	None	None	179.64	None
Mortierellales	Linnemannia elongata AG-77	GCA_001651415	gff	GCA_001651415__12_gff	NRPS-like	NRPS-like		KV442221.1	0	7460	7460	MCL0006	NRPS	None	None	g001:bulky.mainly.phenyl.derivatives.aa=377.7	460.517	460.517
Mortierellales	Linnemannia elongata AG-77	GCA_001651415	gff	GCA_001651415__2_gff	terpene	terpene		KV442011.1	336147	357958	21811	MCL0004	SQS	None	None	None	-136.393	-296.011
Mortierellales	Linnemannia elongata AG-77	GCA_001651415	gff	GCA_001651415__3_gff	NRPS-like	NRPS-like		KV442017.1	375986	420817	44831	MCL0003	LYS2	MCL0302	GST_1	g008:bulky.mainly.phenyl.derivatives.aa=345.4	-104.58	-460.517
Mortierellales	Linnemannia elongata AG-77	GCA_001651415	gff	GCA_001651415__4_gff	unknown	NRPS-like		KV442017.1	447723	481118	33395	None	None	MCL0069,MCL0260	GALE,LFAT	None	-11.2661	None
Mortierellales	Linnemannia elongata AG-77	GCA_001651415	gff	GCA_001651415__5_gff	fungal-RiPP	fungal-RiPP		KV442033.1	190970	240320	49350	None	None	MCL0054,MCL0167,MCL0179	ABCC,GGT1,P450_4	None	-161.042	None
Mortierellales	Linnemannia elongata AG-77	GCA_001651415	glim	GCA_001651415__6_glim	unknown	terpene		KV442019.1	202726	255607	52881	None	None	MCL0039,MCL1142	ACDH,ACD11_2	None	-139.69	None
Mortierellales	Linnemannia elongata AG-77	GCA_001651415	gff	GCA_001651415__9_gff	terpene	terpene		KV442089.1	27726	55419	27693	MCL0010,MCL0013	GGPS,SQS_NDUF6	None	None	None	-56.6357	-201.68
Mucorales	Choanephora cucurbitarum KUS-F28377	GCA_001683725	gff	GCA_001683725__10_gff	terpene	terpene		LUGH01000389.1	2512	23727	21215	MCL0010	GGPS	None	None	None	-109.876	-287.366
Mucorales	Choanephora cucurbitarum KUS-F28377	GCA_001683725	gff	GCA_001683725__11_gff	NRPS-like	NRPS-like		LUGH01000431.1	0	22766	22766	MCL0001	NPS_1	MCL0291	SIN3_MFS	g006:cinnamate.and.succinylbenzoate.derivatives=130.3	-81.1396	-54.8147
Mucorales	Choanephora cucurbitarum KUS-F28377	GCA_001683725	gff	GCA_001683725__12_gff	terpene	terpene		LUGH01000635.1	0	12127	12127	MCL0005	carRA_1	None	None	None	-97.4982	-31.7278
Mucorales	Choanephora cucurbitarum KUS-F28377	GCA_001683725	gff	GCA_001683725__13_gff	terpene	terpene		LUGH01000683.1	0	13794	13794	MCL0019	ERG7	None	None	None	-170.122	0
Mucorales	Choanephora cucurbitarum KUS-F28377	GCA_001683725	gff	GCA_001683725__15_gff	terpene	terpene		LUGH01000844.1	0	10255	10255	MCL0008	carRA_2	MCL0012	carB	None	-141.831	-106.806
Mucorales	Choanephora cucurbitarum KUS-F28377	GCA_001683725	gff	GCA_001683725__16_gff	terpene	terpene		LUGH01000907.1	0	9131	9131	MCL0013	SQS_NDUF6	None	None	None	-30.9027	-187.177
Mucorales	Choanephora cucurbitarum KUS-F28377	GCA_001683725	gff	GCA_001683725__1_gff	NRPS-like	NRPS-like		LUGH01000049.1	0	39091	39091	MCL0001	NPS_1	MCL0638	NFOXR	g005:cinnamate.and.succinylbenzoate.derivatives=102.9	-52.7593	-38.1006
Mucorales	Choanephora cucurbitarum KUS-F28377	GCA_001683725	gff	GCA_001683725__2_gff	NRPS-like	NRPS-like		LUGH01000050.1	35234	59571	24337	MCL0001	NPS_1	None	None	g012:c2.through.c5=125.6	-114.837	-37.0025
Mucorales	Choanephora cucurbitarum KUS-F28377	GCA_001683725	gff	GCA_001683725__3_gff	unknown	terpene		LUGH01000095.1	5108	47811	42703	None	None	MCL0068,MCL0259,MCL0353	AKR_1,HCDH,KAAT	None	-116.638	None
Mucorales	Choanephora cucurbitarum KUS-F28377	GCA_001683725	gff	GCA_001683725__4_gff	NRPS-like	NRPS-like		LUGH01000101.1	0	41909	41909	MCL0001	NPS_1	MCL0291	SIN3_MFS	g007:cinnamate.and.succinylbenzoate.derivatives=90.3	-83.4871	-230.295
Mucorales	Choanephora cucurbitarum KUS-F28377	GCA_001683725	gff	GCA_001683725__5_gff	terpene	terpene		LUGH01000130.1	22526	42782	20256	MCL0004	SQS	None	None	None	-118.153	-338.195
Mucorales	Choanephora cucurbitarum KUS-F28377	GCA_001683725	gff	GCA_001683725__6_gff	terpene	terpene		LUGH01000175.1	4695	26127	21432	MCL0010	GGPS	MCL0041,MCL0340	ACAC,SDR_5	None	-92.6654	-22.2328
Mucorales	Choanephora cucurbitarum KUS-F28377	GCA_001683725	gff	GCA_001683725__7_gff	NRPS	NRPS		LUGH01000292.1	0	29254	29254	MCL0003	LYS2	MCL0021	CDA	g004:bulky.mainly.phenyl.derivatives.aa=350.7	-126.026	-460.517
Mucorales	Choanephora cucurbitarum KUS-F28377	GCA_001683725	gff	GCA_001683725__9_gff	siderophore	siderophore		LUGH01000367.1	8420	20543	12123	MCL0002	SID	None	None	None	-175.069	-259.694
Mucorales	Rhizopus microsporus ATCC 11559	GCA_002083735	gff	GCA_002083735__11_gff	betalactone	betalactone		KV921315.1	41587	70524	28937	MCL0048	LUC	MCL0113,MCL0190	GCDH,HMGCL	g005:aryl.and.biaryl.derivatives=259.7;g008:c6.through.c12=-375.0	29.6675	-74.3374
Mucorales	Rhizopus microsporus ATCC 11559	GCA_002083735	gff	GCA_002083735__13_gff	terpene	terpene		KV921371.1	3804	25102	21298	MCL0010	GGPS	MCL0041,MCL0738	ACAC,ADPPT	None	-5.85827	-29.6842
Mucorales	Rhizopus microsporus ATCC 11559	GCA_002083735	gff	GCA_002083735__14_gff	NRPS	NRPS		KV921475.1	0	38339	38339	MCL0003	LYS2	None	None	g010:bulky.mainly.phenyl.derivatives.aa=355.0	-88.0471	-460.517
Mucorales	Rhizopus microsporus ATCC 11559	GCA_002083735	gff	GCA_002083735__15_gff	terpene	terpene		KV921522.1	331	24717	24386	MCL0008	carRA_2	MCL0007,MCL0012	AH_CA,carB	None	-73.4286	-150.727
Mucorales	Rhizopus microsporus ATCC 11559	GCA_002083735	gff	GCA_002083735__17_gff	NRPS-like	NRPS-like		KV921587.1	0	17280	17280	MCL0001	NPS_1	MCL0276	HPS	g006:cinnamate.and.succinylbenzoate.derivatives=153.0	-122.511	-49.0344
Mucorales	Rhizopus microsporus ATCC 11559	GCA_002083735	gff	GCA_002083735__18_gff	NRPS-like	NRPS-like		KV921600.1	0	14857	14857	MCL0001	NPS_1	None	None	g001:cinnamate.and.succinylbenzoate.derivatives=125.8	-100.779	-60.4417
Mucorales	Rhizopus microsporus ATCC 11559	GCA_002083735	gff	GCA_002083735__1_gff	terpene	terpene		KV921259.1	32511	54029	21518	MCL0004	SQS	None	None	None	-94.0744	-336.138
Mucorales	Rhizopus microsporus ATCC 11559	GCA_002083735	gff	GCA_002083735__3_gff	terpene	terpene		KV921266.1	125205	146067	20862	MCL0013	SQS_NDUF6	MCL0021	CDA	None	-98.3885	-142.236
Mucorales	Rhizopus microsporus ATCC 11559	GCA_002083735	gff	GCA_002083735__4_gff	NRPS-like	NRPS-like		KV921267.1	21453	64740	43287	MCL0001	NPS_1	MCL0122	MFS_2	g013:cinnamate.and.succinylbenzoate.derivatives=103.3	-105.622	-61.2466
Mucorales	Rhizopus microsporus ATCC 11559	GCA_002083735	gff	GCA_002083735__6_gff	fungal-RiPP	fungal-RiPP		KV921274.1	46168	116146	69978	None	None	MCL0033,MCL0166,MCL0167	P450_1,RMLD,GGT1	None	-79.3001	None
Mucorales	Rhizopus microsporus ATCC 11559	GCA_002083735	gff	GCA_002083735__7_gff	siderophore	siderophore		KV921285.1	116799	129005	12206	MCL0002	SID	None	None	None	-86.2346	-258.704
Mucorales	Rhizopus microsporus ATCC 11559	GCA_002083735	gff	GCA_002083735__8_gff	unknown	terpene		KV921295.1	46522	99148	52626	None	None	MCL0017,MCL0205,MCL0509	SMT_1,ADHX,FMOX_2	None	-106.677	None
Mucorales	Rhizopus microsporus ATCC 11559	GCA_002083735	gff	GCA_002083735__9_gff	terpene	terpene		KV921301.1	93024	114615	21591	MCL0005	carRA_1	None	None	None	-169.395	-23.9969
Mucorales	Rhizopus microsporus var. microsporus ATCC 52814	GCA_002083745	gff	GCA_002083745__10_gff	siderophore	siderophore		KV921877.1	91885	104098	12213	MCL0002	SID	None	None	None	-87.1847	-261.554
Mucorales	Rhizopus microsporus var. microsporus ATCC 52814	GCA_002083745	gff	GCA_002083745__12_gff	terpene	terpene		KV921894.1	42445	64036	21591	MCL0005	carRA_1	None	None	None	-126.076	-27.8815
Mucorales	Rhizopus microsporus var. microsporus ATCC 52814	GCA_002083745	gff	GCA_002083745__13_gff	terpene	terpene		KV921898.1	88276	109797	21521	MCL0004	SQS	None	None	None	-103.846	-333.701
Mucorales	Rhizopus microsporus var. microsporus ATCC 52814	GCA_002083745	gff	GCA_002083745__16_gff	terpene	terpene		KV921908.1	98199	119512	21313	MCL0010	GGPS	MCL0041	ACAC	None	-8.65133	-30.0296
Mucorales	Rhizopus microsporus var. microsporus ATCC 52814	GCA_002083745	gff	GCA_002083745__17_gff	betalactone	betalactone		KV921987.1	38485	61294	22809	MCL0048	LUC	MCL0113,MCL0190	GCDH,HMGCL	g006:cinnamate.and.succinylbenzoate.derivatives=264.0	49.0155	-154.273
Mucorales	Rhizopus microsporus var. microsporus ATCC 52814	GCA_002083745	gff	GCA_002083745__1_gff	unknown	terpene		KV921855.1	73203	138133	64930	None	None	MCL0017,MCL0205,MCL0509,MCL0578	SMT_1,ADHX,FMOX_2,HMDH	None	-103.815	None
Mucorales	Rhizopus microsporus var. microsporus ATCC 52814	GCA_002083745	gff	GCA_002083745__20_gff	terpene	terpene		KV922052.1	0	28145	28145	MCL0008	carRA_2	MCL0007,MCL0012	AH_CA,carB	None	-53.6316	-219.99
Mucorales	Rhizopus microsporus var. microsporus ATCC 52814	GCA_002083745	gff	GCA_002083745__21_gff	NRPS-like	NRPS-like		KV922065.1	0	32719	32719	MCL0001	NPS_1	MCL0123,MCL0276,MCL0445	ABCF_EF3,HPS,CMAS	g008:cinnamate.and.succinylbenzoate.derivatives=134.2	-156.222	-289.463
Mucorales	Rhizopus microsporus var. microsporus ATCC 52814	GCA_002083745	gff	GCA_002083745__22_gff	NRPS-like	NRPS-like		KV922121.1	0	20858	20858	MCL0001	NPS_1	None	None	g004:luciferin=137.8	-51.6929	-57.9099
Mucorales	Rhizopus microsporus var. microsporus ATCC 52814	GCA_002083745	gff	GCA_002083745__2_gff	NRPS	NRPS		KV921855.1	308140	345932	37792	MCL0003	LYS2	None	None	g013:bulky.mainly.phenyl.derivatives.aa=358.4	-88.1813	-460.517
Mucorales	Rhizopus microsporus var. microsporus ATCC 52814	GCA_002083745	gff	GCA_002083745__5_gff	NRPS-like	NRPS-like		KV921860.1	152146	195484	43338	MCL0001	NPS_1	None	None	g009:cinnamate.and.succinylbenzoate.derivatives=115.0	-94.1656	-47.5265
Mucorales	Rhizopus microsporus var. microsporus ATCC 52814	GCA_002083745	gff	GCA_002083745__7_gff	terpene	terpene		KV921865.1	97327	118509	21182	MCL0010	GGPS	None	None	None	-40.9091	-32.4825
Mucorales	Rhizopus microsporus var. microsporus ATCC 52814	GCA_002083745	gff	GCA_002083745__8_gff	fungal-RiPP	fungal-RiPP		KV921866.1	5077	42230	37153	None	None	MCL0033,MCL0167	P450_1,GGT1	None	-110.846	None
Mucorales	Rhizopus microsporus var. microsporus ATCC 52814	GCA_002083745	gff	GCA_002083745__9_gff	terpene	terpene		KV921868.1	117044	137904	20860	MCL0013	SQS_NDUF6	MCL0021	CDA	None	-89.5149	-142.236
Mucorales	Hesseltinella vesiculosa NRRL 3301	GCA_002104935	gff	GCA_002104935__13_gff	terpene	terpene		MCGT01000035.1	80082	102197	22115	MCL0005	carRA_1	MCL0103	TEF1A	None	-43.0468	-15.8084
Mucorales	Hesseltinella vesiculosa NRRL 3301	GCA_002104935	gff	GCA_002104935__14_gff	unknown	NRPS		MCGT01000036.1	5170	52960	47790	None	None	MCL0017,MCL0026,MCL0033,MCL0483	SMT_1,ALDH_1,P450_1,FMOX_1	None	-73.4412	None
Mucorales	Hesseltinella vesiculosa NRRL 3301	GCA_002104935	gff	GCA_002104935__15_gff	NRPS	NRPS		MCGT01000036.1	88023	132464	44441	MCL0003	LYS2	None	None	g009:bulky.mainly.phenyl.derivatives.aa=357.8	-82.4504	-460.517
Mucorales	Hesseltinella vesiculosa NRRL 3301	GCA_002104935	gff	GCA_002104935__16_gff	NRPS-like	NRPS-like		MCGT01000039.1	12204	69328	57124	None	None	MCL0017,MCL0099,MCL0611,MCL1120	SMT_1,SDR_1,CYSD_CGL,ACD11_1	None	-59.3329	None
Mucorales	Hesseltinella vesiculosa NRRL 3301	GCA_002104935	gff	GCA_002104935__18_gff	terpene	terpene		MCGT01000041.1	84702	106096	21394	MCL0010	GGPS	MCL0041	ACAC	None	-8.58782	-18.9363
Mucorales	Hesseltinella vesiculosa NRRL 3301	GCA_002104935	gff	GCA_002104935__1_gff	terpene	terpene		MCGT01000004.1	1174607	1196593	21986	MCL0008	carRA_2	MCL0012,MCL0021,MCL0349,MCL1026	carB,CDA,LYSP,AASD	None	-76.4045	-167.998
Mucorales	Hesseltinella vesiculosa NRRL 3301	GCA_002104935	gff	GCA_002104935__2_gff	terpene	terpene		MCGT01000006.1	119367	140625	21258	MCL0010	GGPS	MCL0145	SDR_3	None	-86.7107	-287.203
Mucorales	Hesseltinella vesiculosa NRRL 3301	GCA_002104935	gff	GCA_002104935__4_gff	terpene	terpene		MCGT01000008.1	544800	565698	20898	MCL0013	SQS_NDUF6	None	None	None	-85.086	-133.303
Mucorales	Hesseltinella vesiculosa NRRL 3301	GCA_002104935	gff	GCA_002104935__5_gff	terpene	terpene		MCGT01000012.1	145163	166841	21678	MCL0004	SQS	None	None	None	-28.206	-236.278
Mucorales	Hesseltinella vesiculosa NRRL 3301	GCA_002104935	gff	GCA_002104935__6_gff	unknown	terpene		MCGT01000013.1	581168	643023	61855	None	None	MCL0509,MCL0556	FMOX_2,SDR_8	None	-80.5536	None
Mucorales	Hesseltinella vesiculosa NRRL 3301	GCA_002104935	glim	GCA_002104935__6_glim	unknown	PKS		MCGT01000021.1	96953	197294	100341	None	None	MCL0105,MCL1231,MCL1232	SDR_2,ANAS,PDSS	None	-55.0302	None
Mucorales	Hesseltinella vesiculosa NRRL 3301	GCA_002104935	gff	GCA_002104935__7_gff	NRPS-like	NRPS-like		MCGT01000014.1	261376	308146	46770	MCL0001	NPS_1	MCL0196	CPSA	g004:cinnamate.and.succinylbenzoate.derivatives=70.5;g005:cinnamate.and.succinylbenzoate.derivatives=118.2	-159.666	-266.377
Mucorales	Hesseltinella vesiculosa NRRL 3301	GCA_002104935	gff	GCA_002104935__9_gff	siderophore	siderophore		MCGT01000022.1	242437	254463	12026	MCL0002	SID	None	None	None	-242.285	-222.603
Mucorales	Syncephalastrum racemosum NRRL 2496	GCA_002105135	gff	GCA_002105135__10_gff	terpene	terpene		MCGN01000003.1	1333836	1352314	18478	MCL0010	GGPS	MCL0017	SMT_1	None	-35.6584	-32.2001
Mucorales	Syncephalastrum racemosum NRRL 2496	GCA_002105135	gff	GCA_002105135__11_gff	terpene	terpene		MCGN01000003.1	1439234	1460238	21004	MCL0013	SQS_NDUF6	MCL0465	ADH_4	None	-58.7233	-151.476
Mucorales	Syncephalastrum racemosum NRRL 2496	GCA_002105135	gff	GCA_002105135__16_gff	terpene	terpene		MCGN01000007.1	1134383	1155880	21497	MCL0004	SQS	None	None	None	-103.207	-314.648
Mucorales	Syncephalastrum racemosum NRRL 2496	GCA_002105135	gff	GCA_002105135__17_gff	NRPS-like	NRPS-like		MCGN01000008.1	1413860	1457020	43160	MCL0001	NPS_1	MCL0039	ACDH	g010:c13.through.c17=-107.9;g011:cinnamate.and.succinylbenzoate.derivatives=124.0	-59.9863	-22.4632
Mucorales	Syncephalastrum racemosum NRRL 2496	GCA_002105135	glim	GCA_002105135__18_glim	unknown	NRPS-like/terpene	hybrid	MCGN01000009.1	270129	300977	30848	None	None	MCL0113,MCL0124,MCL0260,MCL0613	GCDH,EPHX,LFAT,HEM1	None	-77.1275	None
Mucorales	Syncephalastrum racemosum NRRL 2496	GCA_002105135	gff	GCA_002105135__19_gff	NRPS-like	NRPS-like		MCGN01000008.1	1635286	1685565	50279	MCL0001	NPS_1	MCL0021,MCL0040	CDA,RL40_EPI	g008:cinnamate.and.succinylbenzoate.derivatives=112.8;g010:cinnamate.and.succinylbenzoate.derivatives=124.0	-34.5297	-59.194
Mucorales	Syncephalastrum racemosum NRRL 2496	GCA_002105135	gff	GCA_002105135__1_gff	NRPS-like	NRPS-like		MCGN01000001.1	1366838	1426642	59804	MCL0003	LYS2	MCL0100,MCL0255	AH_EST_1,SDR_4	g015:bulky.mainly.phenyl.derivatives.aa=357.9	-64.394	-460.517
Mucorales	Syncephalastrum racemosum NRRL 2496	GCA_002105135	gff	GCA_002105135__20_gff	unknown	terpene		MCGN01000009.1	688689	815543	126854	None	None	MCL0017,MCL0100,MCL0213,MCL0427,MCL1121	SMT_1,AH_EST_1,MFS_3,FOXR,KFA	None	-71.617	None
Mucorales	Syncephalastrum racemosum NRRL 2496	GCA_002105135	gff	GCA_002105135__21_gff	siderophore	siderophore		MCGN01000009.1	975379	987610	12231	MCL0002	SID	None	None	None	-127.356	-233.272
Mucorales	Syncephalastrum racemosum NRRL 2496	GCA_002105135	gff	GCA_002105135__23_gff	terpene	terpene		MCGN01000010.1	439203	522280	83077	MCL0008	carRA_2	MCL0007,MCL0012,MCL0122,MCL0437,MCL0959	AH_CA,carB,MFS_2,ADH_2,AHR	None	-70.4987	-174.447
Mucorales	Syncephalastrum racemosum NRRL 2496	GCA_002105135	gff	GCA_002105135__2_gff	unknown	terpene		MCGN01000001.1	2481271	2492781	11510	None	None	MCL0259	HCDH	None	-56.2985	None
Mucorales	Syncephalastrum racemosum NRRL 2496	GCA_002105135	gff	GCA_002105135__3_gff	siderophore	siderophore		MCGN01000001.1	3106149	3118217	12068	MCL0002	SID	MCL0664	P450_7	None	-141.664	-200.627
Mucorales	Syncephalastrum racemosum NRRL 2496	GCA_002105135	gff	GCA_002105135__4_gff	NRPS-like	NRPS-like		MCGN01000001.1	3793744	3837336	43592	MCL0001	NPS_1	MCL1231	ANAS	g008:c2.through.c5=131.7	-83.6133	-38.9627
Mucorales	Syncephalastrum racemosum NRRL 2496	GCA_002105135	gff	GCA_002105135__5_gff	terpene	terpene		MCGN01000002.1	1346	12233	10887	MCL0019	ERG7	None	None	None	-51.9568	0
Mucorales	Syncephalastrum racemosum NRRL 2496	GCA_002105135	gff	GCA_002105135__7_gff	terpene	terpene		MCGN01000002.1	471594	492848	21254	MCL0010	GGPS	MCL0631	ADH_5	None	-24.7637	-26.6229
Mucorales	Syncephalastrum racemosum NRRL 2496	GCA_002105135	glim	GCA_002105135__7_glim	unknown	T3PKS		MCGN01000002.1	1540403	1569568	29165	None	None	MCL0115,MCL0433,MCL0434	ADH_1,SDR_6,SCP	None	-54.4435	None
Mucorales	Syncephalastrum racemosum NRRL 2496	GCA_002105135	gff	GCA_002105135__8_gff	NRPS-like	NRPS-like		MCGN01000002.1	811449	878312	66863	MCL0001	NPS_1	MCL0122	MFS_2	g009:luciferin=102.9;g021:cinnamate.and.succinylbenzoate.derivatives=161.7	-59.8788	-28.9247
Mucorales	Syncephalastrum racemosum NRRL 2496	GCA_002105135	glim	GCA_002105135__9_glim	unknown	terpene		MCGN01000003.1	740755	827024	86269	None	None	MCL0068,MCL0340,MCL0991	AKR_1,SDR_5,MFS_11	None	-83.3985	None
Mortierellales	Lobosporangium transversale NRRL 3116	GCA_002105155	gff	GCA_002105155__10_gff	terpene	terpene		MCFF01000063.1	197831	225225	27394	MCL0010,MCL0013	GGPS,SQS_NDUF6	MCL0196	CPSA	None	-98.4357	-80.1171
Mortierellales	Lobosporangium transversale NRRL 3116	GCA_002105155	gff	GCA_002105155__11_gff	NRPS	NRPS		MCFF01000067.1	41879	86727	44848	MCL0003	LYS2	None	None	g008:bulky.mainly.phenyl.derivatives.aa=344.6	-67.0311	-460.517
Mortierellales	Lobosporangium transversale NRRL 3116	GCA_002105155	gff	GCA_002105155__1_gff	terpene	terpene		MCFF01000001.1	213322	236216	22894	MCL0019	ERG7	None	None	None	-47.7927	0
Mortierellales	Lobosporangium transversale NRRL 3116	GCA_002105155	gff	GCA_002105155__2_gff	unknown	terpene		MCFF01000002.1	758563	1015122	256559	None	None	MCL0007,MCL0054,MCL0068,MCL0225,MCL1139	AH_CA,ABCC,AKR_1,EFMT2,ENO1B	None	-60.37	None
Mortierellales	Lobosporangium transversale NRRL 3116	GCA_002105155	gff	GCA_002105155__7_gff	terpene	terpene		MCFF01000021.1	454976	476721	21745	MCL0004	SQS	None	None	None	-55.217	-305.825
Mucorales	Absidia repens NRRL 1336	GCA_002105175	gff	GCA_002105175__12_gff	terpene	terpene		MCGE01000007.1	1239650	1261171	21521	MCL0010	GGPS	MCL0041	ACAC	None	-27.0548	-26.6113
Mucorales	Absidia repens NRRL 1336	GCA_002105175	gff	GCA_002105175__13_gff	siderophore	siderophore		MCGE01000008.1	170924	180726	9802	MCL0002	SID	None	None	None	-198.491	-251.733
Mucorales	Absidia repens NRRL 1336	GCA_002105175	gff	GCA_002105175__14_gff	siderophore	siderophore		MCGE01000008.1	985759	998071	12312	MCL0002	SID	None	None	None	-315.456	-252.133
Mucorales	Absidia repens NRRL 1336	GCA_002105175	gff	GCA_002105175__15_gff	terpene	terpene		MCGE01000009.1	64709	74311	9602	MCL0005	carRA_1	MCL0103	TEF1A	None	39.6737	-23.1448
Mucorales	Absidia repens NRRL 1336	GCA_002105175	gff	GCA_002105175__17_gff	terpene	terpene		MCGE01000009.1	1206988	1229640	22652	MCL0019	ERG7	None	None	None	-99.8278	0
Mucorales	Absidia repens NRRL 1336	GCA_002105175	gff	GCA_002105175__1_gff	terpene	terpene		MCGE01000001.1	118174	225540	107366	MCL0008	carRA_2	MCL0007,MCL0012,MCL0145,MCL0182,MCL1026	AH_CA,carB,SDR_3,ACOX,AASD	None	-77.1445	-128.36
Mucorales	Absidia repens NRRL 1336	GCA_002105175	gff	GCA_002105175__20_gff	terpene	terpene		MCGE01000011.1	796514	817997	21483	MCL0004	SQS	None	None	None	-53.8202	-329.489
Mucorales	Absidia repens NRRL 1336	GCA_002105175	gff	GCA_002105175__21_gff	terpene	terpene		MCGE01000015.1	239015	260299	21284	MCL0010	GGPS	MCL0145	SDR_3	None	-40.6134	-287.035
Mucorales	Absidia repens NRRL 1336	GCA_002105175	gff	GCA_002105175__22_gff	NRPS-like	NRPS-like		MCGE01000015.1	804512	850074	45562	None	None	None	None	None	-62.3846	None
Mucorales	Absidia repens NRRL 1336	GCA_002105175	gff	GCA_002105175__23_gff	unknown	terpene		MCGE01000019.1	491175	524783	33608	None	None	MCL0069	GALE	None	-43.0612	None
Mucorales	Absidia repens NRRL 1336	GCA_002105175	gff	GCA_002105175__24_gff	unknown	terpene		MCGE01000019.1	531489	633419	101930	None	None	MCL0069,MCL0336,MCL0385,MCL1232	GALE,DDH,SPAAT,PDSS	None	-70.6661	None
Mucorales	Absidia repens NRRL 1336	GCA_002105175	gff	GCA_002105175__28_gff	terpene	terpene		MCGE01000026.1	50593	71947	21354	MCL0010	GGPS	None	None	None	-65.9565	-22.0799
Mucorales	Absidia repens NRRL 1336	GCA_002105175	gff	GCA_002105175__3_gff	terpene	terpene		MCGE01000001.1	3179466	3200405	20939	MCL0013	SQS_NDUF6	None	None	None	-102.263	-138.967
Mucorales	Absidia repens NRRL 1336	GCA_002105175	gff	GCA_002105175__5_gff	NRPS	NRPS		MCGE01000004.1	987808	1032333	44525	MCL0003	LYS2	MCL0076	THIK	g007:bulky.mainly.phenyl.derivatives.aa=353.2	-152.833	-460.517
Mucorales	Absidia repens NRRL 1336	GCA_002105175	gff	GCA_002105175__8_gff	terpene	terpene		MCGE01000005.1	152144	173908	21764	MCL0004	SQS	None	None	None	-198.353	-332.897
Mucorales	Absidia repens NRRL 1336	GCA_002105175	gff	GCA_002105175__9_gff	unknown	terpene		MCGE01000005.1	291663	325719	34056	None	None	MCL0853	LAT	None	-123.726	None
Endogonales	Bifiguratus adelaidae AZ0501	GCA_002261195	gff	GCA_002261195__11_gff	terpene	terpene		MVBO01000061.1	48657	69811	21154	MCL0013	SQS_NDUF6	MCL0007,MCL0385	AH_CA,SPAAT	None	-58.3473	-218.203
Endogonales	Bifiguratus adelaidae AZ0501	GCA_002261195	gff	GCA_002261195__12_gff	terpene	terpene		MVBO01000063.1	48485	73803	25318	MCL0004	SQS	MCL0026	ALDH_1	None	-231.439	-270.954
Endogonales	Bifiguratus adelaidae AZ0501	GCA_002261195	gff	GCA_002261195__13_gff	terpene	terpene		MVBO01000064.1	39360	66519	27159	None	None	None	None	None	-113.598	None
Endogonales	Bifiguratus adelaidae AZ0501	GCA_002261195	gff	GCA_002261195__15_gff	unknown	terpene		MVBO01000068.1	22064	37473	15409	None	None	MCL0427	FOXR	None	-33.2152	None
Endogonales	Bifiguratus adelaidae AZ0501	GCA_002261195	gff	GCA_002261195__18_gff	unknown	terpene		MVBO01000097.1	30586	54637	24051	None	None	MCL0069,MCL0638	GALE,NFOXR	None	-8.23783	None
Endogonales	Bifiguratus adelaidae AZ0501	GCA_002261195	gff	GCA_002261195__1_gff	unknown	terpene		MVBO01000001.1	508566	623931	115365	None	None	MCL0182	ACOX	None	-76.7618	None
Endogonales	Bifiguratus adelaidae AZ0501	GCA_002261195	glim	GCA_002261195__1_glim	unknown	terpene		MVBO01000001.1	179380	296634	117254	None	None	MCL0158,MCL1004	TAUD,MT_UFAA1	None	-136.144	None
Endogonales	Bifiguratus adelaidae AZ0501	GCA_002261195	gff	GCA_002261195__22_gff	NRPS-like	NRPS-like		MVBO01000199.1	0	20863	20863	MCL0001	NPS_1	MCL0213,MCL0391	MFS_3,MFS_6	g002:luciferin=74.2	-139.01	-19.9968
Endogonales	Bifiguratus adelaidae AZ0501	GCA_002261195	gff	GCA_002261195__23_gff	T1PKS	T1PKS		MVBO01000214.1	0	18996	18996	MCL0677	PKS	MCL0483	FMOX_1	None	-96.0863	-460.517
Endogonales	Bifiguratus adelaidae AZ0501	GCA_002261195	gff	GCA_002261195__24_gff	NRPS-like	NRPS-like		MVBO01000403.1	0	2707	2707	MCL0001	NPS_1	None	None	g001:luciferin=90.3	-42.0803	-42.0803
Endogonales	Bifiguratus adelaidae AZ0501	GCA_002261195	gff	GCA_002261195__2_gff	siderophore	siderophore		MVBO01000002.1	42783	54771	11988	MCL0002	SID	None	None	None	-122.953	-104.376
Endogonales	Bifiguratus adelaidae AZ0501	GCA_002261195	gff	GCA_002261195__3_gff	unknown	terpene		MVBO01000003.1	453057	527579	74522	None	None	MCL0433,MCL0469	SDR_6,L2HDH	None	-113.938	None
Endogonales	Bifiguratus adelaidae AZ0501	GCA_002261195	gff	GCA_002261195__5_gff	NRPS-like	NRPS-like		MVBO01000006.1	207261	251617	44356	MCL0003	LYS2	MCL0352	MFS_5	g008:bulky.mainly.phenyl.derivatives.aa=349.5	-104.222	-460.517
Endogonales	Bifiguratus adelaidae AZ0501	GCA_002261195	glim	GCA_002261195__5_glim	NRPS-like	NRPS-like		MVBO01000011.1	193511	236981	43470	MCL0001	NPS_1	None	None	g007:luciferin=-0.6	-76.886	-183.195
Endogonales	Bifiguratus adelaidae AZ0501	GCA_002261195	gff	GCA_002261195__7_gff	unknown	terpene		MVBO01000012.1	26614	46919	20305	None	None	MCL0039	ACDH	None	-138.147	None
Endogonales	Bifiguratus adelaidae AZ0501	GCA_002261195	gff	GCA_002261195__8_gff	NRPS-like	NRPS-like		MVBO01000014.1	16740	62074	45334	None	None	None	None	None	-73.522	None
Endogonales	Bifiguratus adelaidae AZ0501	GCA_002261195	gff	GCA_002261195__9_gff	terpene	terpene		MVBO01000016.1	127267	150830	23563	MCL0010	GGPS	None	None	None	-80.7907	-460.517
Mucorales	Rhizopus microsporus ATCC 52813	GCA_002708625	gff	GCA_002708625__11_gff	betalactone	betalactone		KZ303847.1	843732	866925	23193	MCL0048	LUC	MCL0113,MCL0190	GCDH,HMGCL	g004:cinnamate.and.succinylbenzoate.derivatives=264.4	59.8336	-156.619
Mucorales	Rhizopus microsporus ATCC 52813	GCA_002708625	gff	GCA_002708625__13_gff	terpene	terpene		KZ303849.1	485662	507637	21975	MCL0005	carRA_1	None	None	None	-73.8742	-26.98
Mucorales	Rhizopus microsporus ATCC 52813	GCA_002708625	gff	GCA_002708625__15_gff	unknown	terpene		KZ303854.1	13287	60195	46908	None	None	MCL0069	GALE	None	-157.053	None
Mucorales	Rhizopus microsporus ATCC 52813	GCA_002708625	gff	GCA_002708625__16_gff	fungal-RiPP	fungal-RiPP		KZ303854.1	558179	628041	69862	None	None	MCL0033,MCL0166,MCL0167	P450_1,RMLD,GGT1	None	-70.5813	None
Mucorales	Rhizopus microsporus ATCC 52813	GCA_002708625	gff	GCA_002708625__17_gff	unknown	terpene		KZ303855.1	424632	482785	58153	MCL0048	LUC	MCL0115,MCL0664,MCL1121	ADH_1,P450_7,KFA	g024:c2.through.c5=288.4	-97.7536	-23.0556
Mucorales	Rhizopus microsporus ATCC 52813	GCA_002708625	gff	GCA_002708625__18_gff	terpene	terpene		KZ303856.1	256604	277917	21313	MCL0010	GGPS	MCL0041,MCL0738	ACAC,ADPPT	None	-6.46666	-30.0296
Mucorales	Rhizopus microsporus ATCC 52813	GCA_002708625	gff	GCA_002708625__21_gff	siderophore	siderophore		KZ303866.1	158971	171185	12214	MCL0002	SID	None	None	None	-87.1847	-261.554
Mucorales	Rhizopus microsporus ATCC 52813	GCA_002708625	gff	GCA_002708625__22_gff	terpene	terpene		KZ303867.1	54030	75212	21182	MCL0010	GGPS	None	None	None	-57.3701	-32.4825
Mucorales	Rhizopus microsporus ATCC 52813	GCA_002708625	gff	GCA_002708625__24_gff	NRPS-like	NRPS-like		KZ303869.1	62224	105501	43277	MCL0001	NPS_1	MCL0401	ARAAT	g012:cinnamate.and.succinylbenzoate.derivatives=115.6	-126.719	-46.853
Mucorales	Rhizopus microsporus ATCC 52813	GCA_002708625	gff	GCA_002708625__25_gff	terpene	terpene		KZ303873.1	128118	161715	33597	MCL0008	carRA_2	MCL0007,MCL0012	AH_CA,carB	None	-47.7197	-219.99
Mucorales	Rhizopus microsporus ATCC 52813	GCA_002708625	gff	GCA_002708625__3_gff	terpene	terpene		KZ303843.1	199802	218169	18367	MCL0013	SQS_NDUF6	MCL0021	CDA	None	-129.87	-193.349
Mucorales	Rhizopus microsporus ATCC 52813	GCA_002708625	gff	GCA_002708625__4_gff	NRPS-like	NRPS-like		KZ303843.1	846241	889530	43289	MCL0001	NPS_1	MCL0123,MCL0276,MCL0445	ABCF_EF3,HPS,CMAS	g011:cinnamate.and.succinylbenzoate.derivatives=146.6	-143.453	-60.0644
Mucorales	Rhizopus microsporus ATCC 52813	GCA_002708625	gff	GCA_002708625__5_gff	terpene	terpene		KZ303843.1	2023649	2045170	21521	MCL0004	SQS	None	None	None	-83.2249	-333.701
Mucorales	Rhizopus microsporus ATCC 52813	GCA_002708625	gff	GCA_002708625__7_gff	NRPS-like	NRPS-like		KZ303844.1	1570612	1613857	43245	MCL0001	NPS_1	MCL0100,MCL0160	AH_EST_1,UGT	g007:luciferin=137.0	-50.462	-63.8347
Mucorales	Rhizopus microsporus ATCC 52813	GCA_002708625	gff	GCA_002708625__8_gff	unknown	terpene		KZ303846.1	245205	310122	64917	None	None	MCL0017,MCL0205,MCL0509,MCL0578	SMT_1,ADHX,FMOX_2,HMDH	None	-101.83	None
Mucorales	Rhizopus microsporus ATCC 52813	GCA_002708625	gff	GCA_002708625__9_gff	NRPS	NRPS		KZ303846.1	482425	526687	44262	MCL0003	LYS2	None	None	g013:bulky.mainly.phenyl.derivatives.aa=358.0	-77.6455	-460.517
Mucorales	Apophysomyces variabilis NCCPF 102052	GCA_002749535	glim	GCA_002749535__2_glim	siderophore	siderophore		MZZL01000379.1	133440	145546	12106	MCL0002	SID	MCL0443	MFS_8	None	-115.149	-228.467
Mucorales	Apophysomyces variabilis NCCPF 102052	GCA_002749535	glim	GCA_002749535__3_glim	terpene	terpene		MZZL01000409.1	1529446	1550406	20960	MCL0004	SQS	None	None	None	-237.311	-269.425
Mucorales	Apophysomyces variabilis NCCPF 102052	GCA_002749535	glim	GCA_002749535__4_glim	NRPS-like	NRPS-like		MZZL01000409.1	1741209	1773357	32148	MCL0003	LYS2	None	None	g006:aryl.and.biaryl.derivatives=102.2	-248.886	-460.517
Mucorales	Apophysomyces variabilis NCCPF 102052	GCA_002749535	glim	GCA_002749535__5_glim	NRPS-like	NRPS-like		MZZL01000409.1	3645147	3688687	43540	MCL0001	NPS_1	None	None	g002:cinnamate.and.succinylbenzoate.derivatives=41.7	-8.02144	-19.8786
Glomerales	Rhizophagus irregularis DAOM 181602	GCA_002897155	gff	GCA_002897155__10_gff	terpene	terpene		BDIQ01000132.1	1121207	1144002	22795	MCL0004	SQS	None	None	None	-147.438	-276.674
Glomerales	Rhizophagus irregularis DAOM 181602	GCA_002897155	gff	GCA_002897155__11_gff	NRPS-like	NRPS-like		BDIQ01000138.1	2421002	2639387	218385	MCL0003	LYS2	MCL0039,MCL0415	ACDH,SAMT_2	g061:bulky.mainly.phenyl.derivatives.aa=331.0	-15.8947	-460.517
Glomerales	Rhizophagus irregularis DAOM 181602	GCA_002897155	gff	GCA_002897155__13_gff	siderophore	siderophore		BDIQ01000183.1	743041	755299	12258	MCL0002	SID	None	None	None	-44.0069	-83.3079
Glomerales	Rhizophagus irregularis DAOM 181602	GCA_002897155	gff	GCA_002897155__1_gff	unknown	NRPS-like		BDIQ01000039.1	2830623	3079738	249115	None	None	MCL0067,MCL0166,MCL0266	MFS_1,RMLD,LACS	None	-21.8456	None
Glomerales	Rhizophagus irregularis DAOM 181602	GCA_002897155	gff	GCA_002897155__2_gff	NRPS-like	NRPS-like		BDIQ01000057.1	290975	336180	45205	None	None	MCL0047	FAAL_ACP	None	15.5604	112.575
Glomerales	Rhizophagus irregularis DAOM 181602	GCA_002897155	gff	GCA_002897155__3_gff	terpene	terpene		BDIQ01000059.1	237410	258905	21495	MCL0013	SQS_NDUF6	None	None	None	-85.5259	-187.275
Glomerales	Rhizophagus irregularis DAOM 181602	GCA_002897155	gff	GCA_002897155__4_gff	unknown	terpene		BDIQ01000067.1	443422	557869	114447	None	None	MCL0017,MCL1264	SMT_1,FAAH	None	18.659	None
Glomerales	Rhizophagus irregularis DAOM 181602	GCA_002897155	gff	GCA_002897155__5_gff	unknown	terpene		BDIQ01000079.1	122192	557177	434985	None	None	MCL0023,MCL0074,MCL0105	ABCG_PM20,P450_2,SDR_2	None	1.81325	None
Glomerales	Rhizophagus irregularis DAOM 181602	GCA_002897155	gff	GCA_002897155__8_gff	terpene	terpene		BDIQ01000117.1	654161	671299	17138	MCL0010	GGPS	None	None	None	-151.755	-310.411
Glomerales	Rhizophagus irregularis DAOM 181602	GCA_002897155	gff	GCA_002897155__9_gff	terpene	terpene		BDIQ01000117.1	824568	846331	21763	MCL0004	SQS	None	None	None	-56.8595	-362.737
Glomerales	Rhizophagus clarus HR1	GCA_003203555	gff	GCA_003203555__10_gff	unknown	terpene		BEXD01001890.1	49422	89111	39689	None	None	MCL0017	SMT_1	None	-80.5905	None
Glomerales	Rhizophagus clarus HR1	GCA_003203555	gff	GCA_003203555__12_gff	terpene	terpene		BEXD01003724.1	14150	35670	21520	MCL0010	GGPS	MCL0040	RL40_EPI	None	-126.467	-311.65
Glomerales	Rhizophagus clarus HR1	GCA_003203555	gff	GCA_003203555__14_gff	terpene	terpene		BEXD01004141.1	4164	25456	21292	MCL0013	SQS_NDUF6	None	None	None	-42.2986	-148.376
Glomerales	Rhizophagus clarus HR1	GCA_003203555	gff	GCA_003203555__1_gff	siderophore	siderophore		BEXD01000014.1	76648	88842	12194	MCL0002	SID	None	None	None	-99.0881	-75.743
Glomerales	Rhizophagus clarus HR1	GCA_003203555	gff	GCA_003203555__2_gff	unknown	terpene		BEXD01000147.1	2481	85259	82778	None	None	MCL0041	ACAC	None	-49.2469	None
Glomerales	Rhizophagus clarus HR1	GCA_003203555	gff	GCA_003203555__3_gff	terpene	terpene		BEXD01000424.1	11101	32820	21719	MCL0004	SQS	None	None	None	-177.253	-248.497
Glomerales	Rhizophagus clarus HR1	GCA_003203555	gff	GCA_003203555__4_gff	siderophore	siderophore		BEXD01000710.1	459	12648	12189	MCL0002	SID	None	None	None	-26.2306	-78.6917
Glomerales	Rhizophagus clarus HR1	GCA_003203555	gff	GCA_003203555__5_gff	NRPS-like	NRPS-like		BEXD01000857.1	4632	102464	97832	MCL0003	LYS2	MCL0415	SAMT_2	g011:bulky.mainly.phenyl.derivatives.aa=331.8	-94.7952	-460.517
Glomerales	Rhizophagus clarus HR1	GCA_003203555	gff	GCA_003203555__6_gff	terpene	terpene		BEXD01001035.1	45755	67502	21747	MCL0004	SQS	None	None	None	-83.5756	-353.013
Glomerales	Rhizophagus clarus HR1	GCA_003203555	gff	GCA_003203555__9_gff	NRPS-like	NRPS-like		BEXD01001735.1	56061	93941	37880	None	None	MCL0047	FAAL_ACP	None	74.1778	310.33
Mucorales	Rhizopus stolonifer LSU 92-RS-03	GCA_003325415	gff	GCA_003325415__10_gff	NRPS	NRPS		PJQM01002020.1	0	4571	4571	MCL0003	LYS2	None	None	g001:bulky.mainly.phenyl.derivatives.aa=350.4	-460.517	-460.517
Mucorales	Rhizopus stolonifer LSU 92-RS-03	GCA_003325415	gff	GCA_003325415__11_gff	terpene	terpene		PJQM01002074.1	0	4507	4507	MCL0005	carRA_1	None	None	None	-18.4207	-18.4207
Mucorales	Rhizopus stolonifer LSU 92-RS-03	GCA_003325415	gff	GCA_003325415__12_gff	terpene	terpene		PJQM01002545.1	0	3956	3956	MCL0019	ERG7	None	None	None	0	0
Mucorales	Rhizopus stolonifer LSU 92-RS-03	GCA_003325415	gff	GCA_003325415__13_gff	NRPS-like	NRPS-like		PJQM01003146.1	0	3386	3386	MCL0001	NPS_1	None	None	g001:cinnamate.and.succinylbenzoate.derivatives=136.4	-257.525	-257.525
Mucorales	Rhizopus stolonifer LSU 92-RS-03	GCA_003325415	gff	GCA_003325415__14_gff	terpene	terpene		PJQM01003333.1	0	3232	3232	MCL0005	carRA_1	None	None	None	-36.2128	-36.2128
Mucorales	Rhizopus stolonifer LSU 92-RS-03	GCA_003325415	gff	GCA_003325415__15_gff	terpene	terpene		PJQM01007802.1	0	1145	1145	MCL0008	carRA_2	None	None	None	-16.9391	-16.9391
Mucorales	Rhizopus stolonifer LSU 92-RS-03	GCA_003325415	gff	GCA_003325415__16_gff	terpene	terpene		PJQM01007847.1	0	1124	1124	MCL0005	carRA_1	None	None	None	-22.8288	-22.8288
Mucorales	Rhizopus stolonifer LSU 92-RS-03	GCA_003325415	gff	GCA_003325415__1_gff	terpene	terpene		PJQM01000029.1	3488	17575	14087	MCL0010	GGPS	None	None	None	-193.186	-285.908
Mucorales	Rhizopus stolonifer LSU 92-RS-03	GCA_003325415	glim	GCA_003325415__1_glim	NRPS-like	NRPS-like		PJQM01000179.1	0	11895	11895	MCL0001	NPS_1	None	None	g001:bulky.mainly.phenyl.derivatives.aa=-111.2	-33.8773	-45.9226
Mucorales	Rhizopus stolonifer LSU 92-RS-03	GCA_003325415	gff	GCA_003325415__2_gff	unknown	terpene		PJQM01000183.1	1275	11807	10532	None	None	MCL0069,MCL0449	GALE,AAMY	None	-85.072	None
Mucorales	Rhizopus stolonifer LSU 92-RS-03	GCA_003325415	gff	GCA_003325415__3_gff	NRPS-like	NRPS-like		PJQM01000332.1	0	9982	9982	MCL0001	NPS_1	MCL0017	SMT_1	g001:luciferin=136.8	-72.3247	-216.974
Mucorales	Rhizopus stolonifer LSU 92-RS-03	GCA_003325415	gff	GCA_003325415__4_gff	NRPS	NRPS		PJQM01000511.1	0	8609	8609	MCL0003	LYS2	None	None	g002:bulky.mainly.phenyl.derivatives.aa=348.8	-177.419	-460.517
Mucorales	Rhizopus stolonifer LSU 92-RS-03	GCA_003325415	glim	GCA_003325415__4_glim	terpene	terpene		PJQM01001378.1	0	5619	5619	MCL0004	SQS	None	None	None	-93.9787	-188.264
Mucorales	Rhizopus stolonifer LSU 92-RS-03	GCA_003325415	gff	GCA_003325415__5_gff	siderophore	siderophore		PJQM01000829.1	0	7059	7059	MCL0002	SID	None	None	None	-207.369	-264.444
Mucorales	Rhizopus stolonifer LSU 92-RS-03	GCA_003325415	gff	GCA_003325415__6_gff	fungal-RiPP	fungal-RiPP		PJQM01001197.1	0	6034	6034	None	None	MCL0033,MCL0167	P450_1,GGT1	None	-272.667	None
Mucorales	Rhizopus stolonifer LSU 92-RS-03	GCA_003325415	gff	GCA_003325415__7_gff	NRPS-like	NRPS-like		PJQM01001421.1	0	5527	5527	MCL0001	NPS_1	None	None	g002:cinnamate.and.succinylbenzoate.derivatives=149.7	-72.0372	-31.8947
Mucorales	Rhizopus stolonifer LSU 92-RS-03	GCA_003325415	gff	GCA_003325415__8_gff	NRPS-like	NRPS-like		PJQM01001799.1	0	4887	4887	MCL0001	NPS_1	None	None	g001:cinnamate.and.succinylbenzoate.derivatives=145.5	-60.2496	-60.2496
Mucorales	Rhizopus stolonifer LSU 92-RS-03	GCA_003325415	gff	GCA_003325415__9_gff	NRPS-like	NRPS-like		PJQM01001994.1	0	4608	4608	MCL0001	NPS_1	None	None	g001:c13.through.c17=51.9	-44.3968	-44.3968
Mucorales	Rhizopus azygosporus CBS 357.93	GCA_003325435	gff	GCA_003325435__10_gff	siderophore	siderophore		PJQL01000399.1	9331	19326	9995	MCL0002	SID	None	None	None	-91.2862	-258.704
Mucorales	Rhizopus azygosporus CBS 357.93	GCA_003325435	gff	GCA_003325435__11_gff	terpene	terpene		PJQL01000521.1	0	17407	17407	MCL0008	carRA_2	MCL0007,MCL0012	AH_CA,carB	None	-119.008	-150.727
Mucorales	Rhizopus azygosporus CBS 357.93	GCA_003325435	gff	GCA_003325435__12_gff	terpene	terpene		PJQL01000591.1	1640	16297	14657	MCL0010	GGPS	None	None	None	-111.149	-291.622
Mucorales	Rhizopus azygosporus CBS 357.93	GCA_003325435	gff	GCA_003325435__13_gff	NRPS-like	NRPS-like		PJQL01000700.1	0	14777	14777	MCL0001	NPS_1	None	None	g004:cinnamate.and.succinylbenzoate.derivatives=125.8	-100.789	-60.4417
Mucorales	Rhizopus azygosporus CBS 357.93	GCA_003325435	gff	GCA_003325435__14_gff	terpene	terpene		PJQL01000777.1	0	14053	14053	MCL0013	SQS_NDUF6	MCL0021	CDA	None	-107.916	-193.701
Mucorales	Rhizopus azygosporus CBS 357.93	GCA_003325435	gff	GCA_003325435__15_gff	terpene	terpene		PJQL01000930.1	0	12733	12733	MCL0013	SQS_NDUF6	MCL0021	CDA	None	-138.038	-193.701
Mucorales	Rhizopus azygosporus CBS 357.93	GCA_003325435	gff	GCA_003325435__16_gff	NRPS-like	NRPS-like		PJQL01000976.1	0	12398	12398	MCL0001	NPS_1	MCL0276	HPS	g005:cinnamate.and.succinylbenzoate.derivatives=141.6	-208.125	-287.965
Mucorales	Rhizopus azygosporus CBS 357.93	GCA_003325435	gff	GCA_003325435__17_gff	NRPS-like	NRPS-like		PJQL01001065.1	0	11730	11730	MCL0001	NPS_1	None	None	g005:cinnamate.and.succinylbenzoate.derivatives=105.6	-61.3424	-40.8539
Mucorales	Rhizopus azygosporus CBS 357.93	GCA_003325435	gff	GCA_003325435__18_gff	fungal-RiPP	fungal-RiPP		PJQL01001137.1	0	11249	11249	None	None	MCL0033,MCL0167	P450_1,GGT1	None	-178.325	None
Mucorales	Rhizopus azygosporus CBS 357.93	GCA_003325435	gff	GCA_003325435__19_gff	terpene	terpene		PJQL01001161.1	0	11099	11099	MCL0004	SQS	None	None	None	-133.901	-336.138
Mucorales	Rhizopus azygosporus CBS 357.93	GCA_003325435	gff	GCA_003325435__1_gff	terpene	terpene		PJQL01000042.1	6387	27978	21591	MCL0005	carRA_1	None	None	None	-34.4117	-23.9969
Mucorales	Rhizopus azygosporus CBS 357.93	GCA_003325435	gff	GCA_003325435__20_gff	terpene	terpene		PJQL01001198.1	0	10902	10902	MCL0008	carRA_2	MCL0007,MCL0012	AH_CA,carB	None	-81.901	-99.2002
Mucorales	Rhizopus azygosporus CBS 357.93	GCA_003325435	gff	GCA_003325435__21_gff	NRPS	NRPS		PJQL01001433.1	0	9393	9393	MCL0003	LYS2	None	None	g002:bulky.mainly.phenyl.derivatives.aa=355.0	-103.053	-460.517
Mucorales	Rhizopus azygosporus CBS 357.93	GCA_003325435	gff	GCA_003325435__22_gff	NRPS-like	NRPS-like		PJQL01001540.1	0	8878	8878	MCL0001	NPS_1	None	None	g002:cinnamate.and.succinylbenzoate.derivatives=153.0	-131.285	-49.0344
Mucorales	Rhizopus azygosporus CBS 357.93	GCA_003325435	gff	GCA_003325435__23_gff	terpene	terpene		PJQL01001788.1	0	7583	7583	MCL0010	GGPS	MCL0041	ACAC	None	-10.0101	-30.0304
Mucorales	Rhizopus azygosporus CBS 357.93	GCA_003325435	gff	GCA_003325435__2_gff	terpene	terpene		PJQL01000056.1	9512	31102	21590	MCL0005	carRA_1	None	None	None	-136.486	-25.5093
Mucorales	Rhizopus azygosporus CBS 357.93	GCA_003325435	gff	GCA_003325435__3_gff	terpene	terpene		PJQL01000073.1	13287	33466	20179	MCL0004	SQS	None	None	None	-125.915	-336.138
Mucorales	Rhizopus azygosporus CBS 357.93	GCA_003325435	gff	GCA_003325435__5_gff	siderophore	siderophore		PJQL01000110.1	8147	20348	12201	MCL0002	SID	None	None	None	-128.362	-256.724
Mucorales	Rhizopus azygosporus CBS 357.93	GCA_003325435	gff	GCA_003325435__6_gff	NRPS-like	NRPS-like		PJQL01000119.1	1929	29504	27575	MCL0001	NPS_1	MCL0122	MFS_2	g006:cinnamate.and.succinylbenzoate.derivatives=103.3	-145.518	-61.2535
Mucorales	Rhizopus azygosporus CBS 357.93	GCA_003325435	gff	GCA_003325435__7_gff	betalactone	betalactone		PJQL01000284.1	0	22132	22132	MCL0048	LUC	MCL0113,MCL0190	GCDH,HMGCL	g002:aryl.and.biaryl.derivatives=270.5;g004:c6.through.c12=-406.9	-0.103215	-81.2999
Mucorales	Rhizopus azygosporus CBS 357.93	GCA_003325435	gff	GCA_003325435__8_gff	NRPS-like	NRPS-like		PJQL01000349.1	0	20344	20344	MCL0001	NPS_1	None	None	g003:luciferin=140.0	-80.8797	-64.1439
Mucorales	Rhizopus azygosporus CBS 357.93	GCA_003325435	gff	GCA_003325435__9_gff	terpene	terpene		PJQL01000356.1	2454	20171	17717	MCL0010	GGPS	None	None	None	-39.4933	-32.8302
Diversisporales	Diversispora epigaea IT104	GCA_003547095	gff	GCA_003547095__1_gff	siderophore	siderophore		PQFF01000092.1	204080	215701	11621	MCL0002	SID	None	None	None	-25.7337	-77.2012
Diversisporales	Diversispora epigaea IT104	GCA_003547095	gff	GCA_003547095__2_gff	NRPS-like	NRPS-like		PQFF01000210.1	282453	322489	40036	MCL0003	LYS2	None	None	g006:bulky.mainly.phenyl.derivatives.aa=339.4	-200.836	-460.517
Diversisporales	Diversispora epigaea IT104	GCA_003547095	gff	GCA_003547095__3_gff	NRPS-like	NRPS-like		PQFF01000210.1	380827	572127	191300	None	None	MCL0047,MCL0420	FAAL_ACP,GMDS	None	-22.8443	317.479
Diversisporales	Diversispora epigaea IT104	GCA_003547095	gff	GCA_003547095__5_gff	terpene	terpene		PQFF01000268.1	357266	379087	21821	MCL0010	GGPS	None	None	None	-40.4715	-297.644
Diversisporales	Diversispora epigaea IT104	GCA_003547095	gff	GCA_003547095__6_gff	terpene	terpene		PQFF01000293.1	45720	67566	21846	MCL0010	GGPS	None	None	None	-86.0295	-296.086
Diversisporales	Diversispora epigaea IT104	GCA_003547095	gff	GCA_003547095__7_gff	siderophore	siderophore		PQFF01000370.1	200952	213362	12410	MCL0002	SID	None	None	None	-30.7466	-46.1199
Glomerales	Rhizophagus sp. MUCL 43196	GCA_003549995	gff	GCA_003549995__1_gff	terpene	terpene		QKKE01000008.1	268567	290330	21763	MCL0004	SQS	None	None	None	-107.923	-360.297
Glomerales	Rhizophagus sp. MUCL 43196	GCA_003549995	gff	GCA_003549995__3_gff	NRPS	NRPS		QKKE01000058.1	0	42038	42038	MCL0003	LYS2	None	None	g008:bulky.mainly.phenyl.derivatives.aa=333.1	-117.199	-460.517
Glomerales	Rhizophagus sp. MUCL 43196	GCA_003549995	gff	GCA_003549995__4_gff	siderophore	siderophore		QKKE01000084.1	130427	142375	11948	MCL0002	SID	None	None	None	-40.323	-80.646
Glomerales	Rhizophagus sp. MUCL 43196	GCA_003549995	gff	GCA_003549995__5_gff	terpene	terpene		QKKE01000116.1	0	18007	18007	MCL0004	SQS	None	None	None	-242.362	-266.569
Glomerales	Rhizophagus sp. MUCL 43196	GCA_003549995	gff	GCA_003549995__6_gff	terpene	terpene		QKKE01000135.1	190432	213525	23093	MCL0019	ERG7	None	None	None	-115.129	-460.517
Glomerales	Rhizophagus sp. MUCL 43196	GCA_003549995	gff	GCA_003549995__8_gff	terpene	terpene		QKKE01000637.1	10739	32279	21540	MCL0010	GGPS	MCL0040	RL40_EPI	None	-136.494	-308.148
Glomerales	Rhizophagus sp. MUCL 43196	GCA_003549995	gff	GCA_003549995__9_gff	terpene	terpene		QKKE01000683.1	38781	57240	18459	MCL0013	SQS_NDUF6	None	None	None	-54.4808	-184.498
Glomerales	Glomus cerebriforme DAOM 227022	GCA_003550305	gff	GCA_003550305__10_gff	terpene	terpene		QKYT01000314.1	12850	33962	21112	MCL0013	SQS_NDUF6	None	None	None	-81.7089	-162.433
Glomerales	Glomus cerebriforme DAOM 227022	GCA_003550305	gff	GCA_003550305__11_gff	NRPS-like	NRPS-like		QKYT01000506.1	26399	69501	43102	None	None	MCL0047	FAAL_ACP	None	-27.9564	61.0092
Glomerales	Glomus cerebriforme DAOM 227022	GCA_003550305	gff	GCA_003550305__13_gff	terpene	terpene		QKYT01000702.1	45118	59696	14578	MCL0019	ERG7	None	None	None	-90.9048	0
Glomerales	Glomus cerebriforme DAOM 227022	GCA_003550305	gff	GCA_003550305__15_gff	terpene	terpene		QKYT01001259.1	3008	18568	15560	MCL0004	SQS	None	None	None	-133.889	-267.777
Glomerales	Glomus cerebriforme DAOM 227022	GCA_003550305	gff	GCA_003550305__1_gff	unknown	terpene		QKYT01000001.1	140492	686752	546260	None	None	MCL0017,MCL0040,MCL0054,MCL0074,MCL0162,MCL0241,MCL0686,MCL1004	SMT_1,RL40_EPI,ABCC,P450_2,P450_3,MFS_4,AKR_3,MT_UFAA1	None	-35.3825	None
Glomerales	Glomus cerebriforme DAOM 227022	GCA_003550305	gff	GCA_003550305__2_gff	terpene	terpene		QKYT01000012.1	132833	138178	5345	MCL0004	SQS	None	None	None	-135.821	-357.931
Glomerales	Glomus cerebriforme DAOM 227022	GCA_003550305	gff	GCA_003550305__3_gff	terpene	terpene		QKYT01000012.1	332765	354226	21461	MCL0010	GGPS	MCL0040	RL40_EPI	None	-102.082	-300.338
Glomerales	Glomus cerebriforme DAOM 227022	GCA_003550305	gff	GCA_003550305__4_gff	siderophore	siderophore		QKYT01000033.1	146448	158652	12204	MCL0002	SID	None	None	None	-99.161	-79.917
Glomerales	Glomus cerebriforme DAOM 227022	GCA_003550305	gff	GCA_003550305__6_gff	NRPS	NRPS		QKYT01000118.1	177239	222289	45050	MCL0003	LYS2	None	None	g007:bulky.mainly.phenyl.derivatives.aa=329.4	-137.431	-460.517
Glomerales	Glomus cerebriforme DAOM 227022	GCA_003550305	gff	GCA_003550305__8_gff	unknown	NRPS-like		QKYT01000256.1	3231	106362	103131	None	None	MCL0166,MCL0266	RMLD,LACS	None	-71.7863	None
Glomerales	Glomus cerebriforme DAOM 227022	GCA_003550305	gff	GCA_003550305__9_gff	terpene	terpene		QKYT01000267.1	129153	147596	18443	MCL0019	ERG7	None	None	None	-84.3662	0
Diversisporales	Gigaspora rosea DAOM 194757	GCA_003550325	gff	GCA_003550325__10_gff	NRPS/T1PKS	NRPS/T1PKS	hybrid	QKWP01000386.1	24311	317241	292930	MCL0031	PKS_NRPS	MCL0162	P450_3	g023:bulky.mainly.phenyl.derivatives.aa=247.8	0.173705	460.517
Diversisporales	Gigaspora rosea DAOM 194757	GCA_003550325	gff	GCA_003550325__11_gff	terpene	terpene		QKWP01000466.1	47925	68819	20894	MCL0513	TS2	MCL0074	P450_2	None	26.8962	33.7005
Diversisporales	Gigaspora rosea DAOM 194757	GCA_003550325	gff	GCA_003550325__12_gff	NRPS-like	NRPS-like		QKWP01000565.1	194762	237278	42516	MCL0001	NPS_1	None	None	g001:cinnamate.and.succinylbenzoate.derivatives=-386.3;g002:c2.through.c5=-62.5;g004:aryl.and.biaryl.derivatives=-258.6;g005:aryl.and.biaryl.derivatives=-95.2	-83.4485	-80.1553
Diversisporales	Gigaspora rosea DAOM 194757	GCA_003550325	gff	GCA_003550325__13_gff	NRPS-like	NRPS-like		QKWP01000693.1	103982	146511	42529	MCL0001	NPS_1	None	None	g002:aryl.and.biaryl.derivatives=-98.3	-80.2265	-240.68
Diversisporales	Gigaspora rosea DAOM 194757	GCA_003550325	gff	GCA_003550325__15_gff	terpene	terpene		QKWP01000727.1	95402	116940	21538	MCL0004	SQS	None	None	None	-327.709	-327.709
Diversisporales	Gigaspora rosea DAOM 194757	GCA_003550325	gff	GCA_003550325__16_gff	NRPS-like/T1PKS	NRPS-like/T1PKS	hybrid	QKWP01000775.1	533	124147	123614	MCL0031	PKS_NRPS	MCL0074,MCL0117	P450_2,NBP35	g012:bulky.mainly.phenyl.derivatives.aa=-51.7	18.7002	460.517
Diversisporales	Gigaspora rosea DAOM 194757	GCA_003550325	gff	GCA_003550325__17_gff	NRPS-like	NRPS-like		QKWP01000784.1	131814	174898	43084	MCL0001	NPS_1	MCL1278	PTR2	g004:aryl.and.biaryl.derivatives=103.1	-68.3513	-42.4964
Diversisporales	Gigaspora rosea DAOM 194757	GCA_003550325	gff	GCA_003550325__18_gff	siderophore	siderophore		QKWP01000791.1	18217	30968	12751	MCL0002	SID	None	None	None	-29.23	-87.6901
Diversisporales	Gigaspora rosea DAOM 194757	GCA_003550325	gff	GCA_003550325__19_gff	NRPS/T1PKS	NRPS/T1PKS	hybrid	QKWP01000867.1	19916	192273	172357	MCL0031	PKS_NRPS	MCL0074,MCL0298	P450_2,P450_6	g008:bulky.mainly.phenyl.derivatives.aa=309.5	34.3116	460.517
Diversisporales	Gigaspora rosea DAOM 194757	GCA_003550325	gff	GCA_003550325__1_gff	unknown	terpene		QKWP01000027.1	247738	656549	408811	None	None	MCL0105,MCL0162,MCL0514	SDR_2,P450_3,AH_RUTD	None	-30.7393	None
Diversisporales	Gigaspora rosea DAOM 194757	GCA_003550325	gff	GCA_003550325__20_gff	terpene	terpene		QKWP01001070.1	148449	169235	20786	MCL0513	TS2	MCL0074	P450_2	None	37.4815	32.6298
Diversisporales	Gigaspora rosea DAOM 194757	GCA_003550325	gff	GCA_003550325__21_gff	terpene	terpene		QKWP01001177.1	77832	99385	21553	MCL0004	SQS	None	None	None	-146.738	-259.317
Diversisporales	Gigaspora rosea DAOM 194757	GCA_003550325	gff	GCA_003550325__22_gff	NRPS-like	NRPS-like		QKWP01001329.1	57857	101022	43165	MCL0001	NPS_1	None	None	g002:c13.through.c17=-106.4	-18.5018	-35.8261
Diversisporales	Gigaspora rosea DAOM 194757	GCA_003550325	gff	GCA_003550325__23_gff	terpene	terpene		QKWP01001411.1	31843	52838	20995	MCL0013	SQS_NDUF6	None	None	None	-96.2677	-157.885
Diversisporales	Gigaspora rosea DAOM 194757	GCA_003550325	gff	GCA_003550325__24_gff	NRPS-like	NRPS-like		QKWP01001835.1	73715	105153	31438	MCL0001	NPS_1	MCL0514	AH_RUTD	g004:aryl.and.biaryl.derivatives=92.6	-33.6824	-120.189
Diversisporales	Gigaspora rosea DAOM 194757	GCA_003550325	gff	GCA_003550325__25_gff	NRPS	NRPS		QKWP01002120.1	13437	78767	65330	MCL0003	LYS2	None	None	g006:bulky.mainly.phenyl.derivatives.aa=342.5	-178.692	-460.517
Diversisporales	Gigaspora rosea DAOM 194757	GCA_003550325	gff	GCA_003550325__26_gff	NRPS-like	NRPS-like		QKWP01002352.1	729	43240	42511	MCL0001	NPS_1	None	None	g001:aryl.and.biaryl.derivatives=-95.3	-243.662	-243.662
Diversisporales	Gigaspora rosea DAOM 194757	GCA_003550325	gff	GCA_003550325__27_gff	terpene	terpene		QKWP01002901.1	25183	43757	18574	MCL0010	GGPS	None	None	None	-146.501	-293.003
Diversisporales	Gigaspora rosea DAOM 194757	GCA_003550325	gff	GCA_003550325__2_gff	NRPS/T1PKS	NRPS/T1PKS	hybrid	QKWP01000043.1	33163	609259	576096	MCL0031	PKS_NRPS	None	None	g007:c2.through.c5=-145.5;g008:bulky.mainly.phenyl.derivatives.aa=235.8	-11.3996	194.115
Diversisporales	Gigaspora rosea DAOM 194757	GCA_003550325	gff	GCA_003550325__3_gff	NRPS/T1PKS	NRPS/T1PKS	hybrid	QKWP01000062.1	302477	593200	290723	MCL0031	PKS_NRPS	MCL0017	SMT_1	g011:bulky.mainly.phenyl.derivatives.aa=5.6	33.3307	457.255
Diversisporales	Gigaspora rosea DAOM 194757	GCA_003550325	gff	GCA_003550325__4_gff	siderophore	siderophore		QKWP01000070.1	367409	379705	12296	MCL0002	SID	None	None	None	-87.1197	-87.1197
Diversisporales	Gigaspora rosea DAOM 194757	GCA_003550325	gff	GCA_003550325__5_gff	NRPS-like	NRPS-like		QKWP01000083.1	24982	66902	41920	MCL0001	NPS_1	MCL0514	AH_RUTD	g004:aryl.and.biaryl.derivatives=102.4	-5.38542	-42.7018
Diversisporales	Gigaspora rosea DAOM 194757	GCA_003550325	gff	GCA_003550325__7_gff	terpene	terpene		QKWP01000254.1	34288	58617	24329	MCL0019	ERG7	None	None	None	-37.2847	-1.07002e-09
Diversisporales	Gigaspora rosea DAOM 194757	GCA_003550325	gff	GCA_003550325__8_gff	unknown	terpene		QKWP01000276.1	2886	375041	372155	MCL0031	PKS_NRPS	MCL0074,MCL0099,MCL1288	P450_2,SDR_1,GGLO	g025:aryl.and.biaryl.derivatives=-326.0;g026:cinnamate.and.succinylbenzoate.derivatives=-182.9;g027:cinnamate.and.succinylbenzoate.derivatives=-210.6	31.6674	67.7472
Diversisporales	Gigaspora rosea DAOM 194757	GCA_003550325	gff	GCA_003550325__9_gff	siderophore	siderophore		QKWP01000329.1	121172	133480	12308	MCL0002	SID	None	None	None	-86.2182	-86.2182
Mucorales	Jimgerdemannia lactiflua OSC162217	GCA_003951145	glim	GCA_003951145__1_glim	terpene	terpene		RQIL01003243.1	0	13159	13159	MCL0008	carRA_2	MCL0012	carB	None	-148.824	-134.778
Mucorales	Jimgerdemannia lactiflua OSC162217	GCA_003951145	glim	GCA_003951145__2_glim	terpene	terpene		RQIL01019900.1	0	2141	2141	MCL0004	SQS	None	None	None	-331.814	-331.814
Mucorales	Jimgerdemannia lactiflua OSC162217	GCA_003951145	glim	GCA_003951145__3_glim	siderophore	siderophore		RQIL01030270.1	0	1404	1404	MCL0002	SID	None	None	None	-73.6136	-73.6136
Mucorales	Jimgerdemannia lactiflua OSC162217	GCA_003951145	glim	GCA_003951145__4_glim	siderophore	siderophore		RQIL01043911.1	0	6029	6029	MCL0002	SID	None	None	None	-66.1299	-66.1299
Mucorales	Jimgerdemannia lactiflua OSC162217	GCA_003951145	glim	GCA_003951145__5_glim	NRPS-like	NRPS-like		RQIL01045094.1	0	5639	5639	MCL0001	NPS_1	None	None	g002:cinnamate.and.succinylbenzoate.derivatives=88.2	-33.0399	-33.0399
Endogonales	Jimgerdemannia flammicorona GMNB39	GCA_003990745	gff	GCA_003990745__1_gff	siderophore	siderophore		RBNI01000231.1	0	9332	9332	MCL0002	SID	None	None	None	-127.972	-127.972
Endogonales	Jimgerdemannia flammicorona GMNB39	GCA_003990745	gff	GCA_003990745__2_gff	terpene	terpene		RBNI01004911.1	0	13274	13274	MCL0008	carRA_2	MCL0012	carB	None	-199.31	-137.414
Endogonales	Jimgerdemannia flammicorona GMNB39	GCA_003990745	glim	GCA_003990745__2_glim	NRPS-like	NRPS-like		RBNI01016007.1	0	5117	5117	MCL0001	NPS_1	None	None	g001:cinnamate.and.succinylbenzoate.derivatives=35.7	-44.8905	-44.8905
Endogonales	Jimgerdemannia flammicorona GMNB39	GCA_003990745	gff	GCA_003990745__3_gff	NRPS-like	NRPS-like		RBNI01013211.1	0	6336	6336	MCL0003	LYS2	None	None	g001:bulky.mainly.phenyl.derivatives.aa=356.3	-230.259	-460.517
Endogonales	Jimgerdemannia flammicorona GMNB39	GCA_003990745	gff	GCA_003990745__4_gff	terpene	terpene		RBNI01015765.1	0	5224	5224	MCL0013	SQS_NDUF6	None	None	None	-48.0106	-121.117
Endogonales	Jimgerdemannia flammicorona GMNB39	GCA_003990745	gff	GCA_003990745__5_gff	terpene	terpene		RBNI01019713.1	0	3678	3678	MCL0004	SQS	None	None	None	-303.268	-303.268
Endogonales	Jimgerdemannia flammicorona GMNB39	GCA_003990745	gff	GCA_003990745__6_gff	siderophore	siderophore		RBNI01022112.1	0	2966	2966	MCL0002	SID	None	None	None	-45.6465	-45.6465
Endogonales	Jimgerdemannia flammicorona AD002	GCA_003990765	gff	GCA_003990765__1_gff	terpene	terpene		RBNJ01004327.1	0	13616	13616	MCL0008	carRA_2	MCL0012	carB	None	-206.444	-136.27
Endogonales	Jimgerdemannia flammicorona AD002	GCA_003990765	gff	GCA_003990765__2_gff	siderophore	siderophore		RBNJ01006133.1	0	10829	10829	MCL0002	SID	None	None	None	-97.5873	-97.5873
Endogonales	Jimgerdemannia flammicorona AD002	GCA_003990765	glim	GCA_003990765__2_glim	terpene	terpene		RBNJ01004468.1	0	13370	13370	MCL0010	GGPS	MCL0017	SMT_1	None	-131.807	-295.009
Endogonales	Jimgerdemannia flammicorona AD002	GCA_003990765	gff	GCA_003990765__3_gff	terpene	terpene		RBNJ01010021.1	0	7826	7826	MCL0013	SQS_NDUF6	None	None	None	-110.255	-188.033
Endogonales	Jimgerdemannia flammicorona AD002	GCA_003990765	glim	GCA_003990765__3_glim	NRPS-like	NRPS-like		RBNJ01006896.1	0	10375	10375	MCL0001	NPS_1	None	None	g001:cinnamate.and.succinylbenzoate.derivatives=84.7	-63.4777	-63.4777
Endogonales	Jimgerdemannia flammicorona AD002	GCA_003990765	gff	GCA_003990765__4_gff	NRPS-like	NRPS-like		RBNJ01012842.1	0	6128	6128	MCL0003	LYS2	None	None	g001:bulky.mainly.phenyl.derivatives.aa=319.5	-230.259	-460.517
Endogonales	Jimgerdemannia flammicorona AD002	GCA_003990765	gff	GCA_003990765__5_gff	terpene	terpene		RBNJ01019070.1	0	3661	3661	MCL0004	SQS	None	None	None	-323.732	-323.732
Endogonales	Jimgerdemannia flammicorona AD002	GCA_003990765	gff	GCA_003990765__6_gff	siderophore	siderophore		RBNJ01021540.1	0	2959	2959	MCL0002	SID	None	None	None	-86.0699	-86.0699
Endogonales	Endogone sp. FLAS-F59071	GCA_003990785	gff	GCA_003990785__1_gff	NRPS-like	NRPS-like		RBNK01000065.1	20263	44816	24553	MCL0001	NPS_1	None	None	g005:cinnamate.and.succinylbenzoate.derivatives=36.1	-57.6504	-262.187
Endogonales	Endogone sp. FLAS-F59071	GCA_003990785	glim	GCA_003990785__1_glim	terpene	terpene		RBNK01000177.1	0	21154	21154	MCL0004	SQS	None	None	None	-66.5761	-317.191
Endogonales	Endogone sp. FLAS-F59071	GCA_003990785	gff	GCA_003990785__2_gff	NRPS-like	NRPS-like		RBNK01000289.1	0	29895	29895	MCL0003	LYS2	None	None	g003:bulky.mainly.phenyl.derivatives.aa=340.2	-26.9722	-460.517
Endogonales	Endogone sp. FLAS-F59071	GCA_003990785	gff	GCA_003990785__3_gff	terpene	terpene		RBNK01004091.1	0	7152	7152	MCL0013	SQS_NDUF6	None	None	None	-127.971	-121.759
Endogonales	Endogone sp. FLAS-F59071	GCA_003990785	glim	GCA_003990785__3_glim	terpene	terpene		RBNK01001781.1	0	13480	13480	MCL0008	carRA_2	MCL0012	carB	None	-297.404	-134.291
Endogonales	Endogone sp. FLAS-F59071	GCA_003990785	glim	GCA_003990785__4_glim	terpene	terpene		RBNK01001850.1	0	13165	13165	MCL0010	GGPS	None	None	None	-290.829	-290.829
Mucorales	Rhizopus microsporus var. rhizopodiformis B11533	GCA_006680115	glim	GCA_006680115__1_glim	terpene	terpene		SMRR01000013.1	910237	931669	21432	MCL0005	carRA_1	None	None	None	-39.0228	-25.3638
Mucorales	Rhizopus microsporus var. rhizopodiformis B11533	GCA_006680115	glim	GCA_006680115__2_glim	unknown	terpene		SMRR01000013.1	1011585	1230820	219235	None	None	MCL0039,MCL0040,MCL0067,MCL0103,MCL0196,MCL0349,MCL0440,MCL1264	ACDH,RL40_EPI,MFS_1,TEF1A,CPSA,LYSP,ADH_3,FAAH	None	-87.9408	None
Mucorales	Rhizopus microsporus var. rhizopodiformis B11533	GCA_006680115	glim	GCA_006680115__3_glim	siderophore	siderophore		SMRR01000017.1	179701	190512	10811	MCL0002	SID	None	None	None	-94.2603	-94.2603
Mucorales	Rhizopus microsporus var. rhizopodiformis B11533	GCA_006680115	glim	GCA_006680115__5_glim	terpene	terpene		SMRR01000018.1	171606	206119	34513	MCL0008	carRA_2	MCL0007,MCL0012,MCL0041	AH_CA,carB,ACAC	None	-210.382	-82.6907
Mucorales	Rhizopus microsporus var. rhizopodiformis B11533	GCA_006680115	glim	GCA_006680115__6_glim	NRPS-like	NRPS-like		SMRR01000071.1	167440	210339	42899	MCL0003	LYS2	None	None	g003:bulky.mainly.phenyl.derivatives.aa=12.7	-119.507	-460.517
Mucorales	Rhizopus microsporus var. rhizopodiformis B11533	GCA_006680115	glim	GCA_006680115__7_glim	NRPS-like	NRPS-like		SMRR01000106.1	1567193	1610439	43246	MCL0001	NPS_1	MCL0023,MCL0160	ABCG_PM20,UGT	g005:cinnamate.and.succinylbenzoate.derivatives=71.6	-27.8437	-52.8687
Diversisporales	Gigaspora margarita BEG34	GCA_009809945	gff	GCA_009809945__10_gff	NRPS-like	NRPS-like		WTPW01000437.1	347178	388315	41137	MCL0031	PKS_NRPS	None	None	g001:aryl.and.biaryl.derivatives=-276.8;g002:cinnamate.and.succinylbenzoate.derivatives=-192.8;g003:cinnamate.and.succinylbenzoate.derivatives=-396.3	16.3204	16.3204
Diversisporales	Gigaspora margarita BEG34	GCA_009809945	gff	GCA_009809945__11_gff	terpene	terpene		WTPW01000471.1	285584	306933	21349	MCL0013	SQS_NDUF6	None	None	None	-112.199	-204.978
Diversisporales	Gigaspora margarita BEG34	GCA_009809945	gff	GCA_009809945__12_gff	terpene	terpene		WTPW01000486.1	383437	402383	18946	MCL0004	SQS	None	None	None	-385.518	-334.716
Diversisporales	Gigaspora margarita BEG34	GCA_009809945	gff	GCA_009809945__13_gff	NRPS/T1PKS	NRPS/T1PKS	hybrid	WTPW01000520.1	258964	362816	103852	MCL0031	PKS_NRPS	MCL0054	ABCC	g004:bulky.mainly.phenyl.derivatives.aa=301.8	-92.1004	0.0148886
Diversisporales	Gigaspora margarita BEG34	GCA_009809945	gff	GCA_009809945__14_gff	NRPS-like/T1PKS	NRPS-like/T1PKS	hybrid	WTPW01000584.1	27799	354248	326449	MCL0031	PKS_NRPS	MCL0167,MCL0483	GGT1,FMOX_1	g004:bulky.mainly.phenyl.derivatives.aa=173.5	13.3584	460.517
Diversisporales	Gigaspora margarita BEG34	GCA_009809945	gff	GCA_009809945__15_gff	NRPS-like/T1PKS	NRPS-like/T1PKS	hybrid	WTPW01000668.1	47290	94098	46808	MCL0031	PKS_NRPS	None	None	g004:bulky.mainly.phenyl.derivatives.aa=-82.2;g005:bulky.mainly.phenyl.derivatives.aa=58.3	21.9381	78.5094
Diversisporales	Gigaspora margarita BEG34	GCA_009809945	gff	GCA_009809945__17_gff	terpene	terpene		WTPW01000737.1	90174	112169	21995	MCL0004	SQS	None	None	None	-184.793	-242.721
Diversisporales	Gigaspora margarita BEG34	GCA_009809945	gff	GCA_009809945__18_gff	NRPS-like	NRPS-like		WTPW01000774.1	226026	271358	45332	None	None	MCL0047	FAAL_ACP	None	323.471	323.471
Diversisporales	Gigaspora margarita BEG34	GCA_009809945	gff	GCA_009809945__19_gff	NRPS/T1PKS	NRPS/T1PKS	hybrid	WTPW01000778.1	61024	318173	257149	MCL0031	PKS_NRPS	MCL0074	P450_2	g001:cyclic.aliphatic.aa=-224.1;g002:bulky.mainly.phenyl.derivatives.aa=301.3;g003:bulky.mainly.phenyl.derivatives.aa=303.1	-7.34885	-15.5131
Diversisporales	Gigaspora margarita BEG34	GCA_009809945	gff	GCA_009809945__1_gff	unknown	NRPS-like		WTPW01000012.1	388518	1144953	756435	MCL0048	LUC	MCL0166,MCL0352	RMLD,MFS_5	g027:cinnamate.and.succinylbenzoate.derivatives=-315.1	-67.0934	-1.37137
Diversisporales	Gigaspora margarita BEG34	GCA_009809945	gff	GCA_009809945__20_gff	NRPS-like	NRPS-like		WTPW01000851.1	88515	130432	41917	MCL0001	NPS_1	MCL0514	AH_RUTD	g001:aryl.and.biaryl.derivatives=101.6	-56.4656	-118.013
Diversisporales	Gigaspora margarita BEG34	GCA_009809945	gff	GCA_009809945__21_gff	terpene	terpene		WTPW01001067.1	225041	246520	21479	MCL0513	TS2	MCL0074	P450_2	None	9.97316	29.9195
Diversisporales	Gigaspora margarita BEG34	GCA_009809945	gff	GCA_009809945__22_gff	NRPS-like	NRPS-like		WTPW01001146.1	205978	238928	32950	MCL0001	NPS_1	None	None	g001:cinnamate.and.succinylbenzoate.derivatives=119.8	-270.773	-270.773
Diversisporales	Gigaspora margarita BEG34	GCA_009809945	gff	GCA_009809945__23_gff	siderophore	siderophore		WTPW01001174.1	23970	36259	12289	MCL0002	SID	None	None	None	-53.9935	-107.987
Diversisporales	Gigaspora margarita BEG34	GCA_009809945	gff	GCA_009809945__25_gff	terpene	terpene		WTPW01001270.1	121067	142156	21089	MCL0513	TS2	MCL0074	P450_2	None	-1.53652	40.9718
Diversisporales	Gigaspora margarita BEG34	GCA_009809945	gff	GCA_009809945__26_gff	NRPS/T1PKS	NRPS/T1PKS	hybrid	WTPW01001359.1	2763	187945	185182	MCL0031	PKS_NRPS	MCL0074	P450_2	g001:unknown.wildcard.residues=294.6;g013:bulky.mainly.phenyl.derivatives.aa=306.8	-2.91482	0
Diversisporales	Gigaspora margarita BEG34	GCA_009809945	gff	GCA_009809945__28_gff	NRPS-like	NRPS-like		WTPW01001918.1	49183	92369	43186	MCL0001	NPS_1	None	None	g001:cinnamate.and.succinylbenzoate.derivatives=99.6;g002:c6.through.c12=-406.9;g003:cinnamate.and.succinylbenzoate.derivatives=-428.2	-66.7816	-89.0421
Diversisporales	Gigaspora margarita BEG34	GCA_009809945	gff	GCA_009809945__29_gff	terpene	terpene		WTPW01002115.1	48486	72796	24310	MCL0019	ERG7	None	None	None	-38.3187	-2.70006e-10
Diversisporales	Gigaspora margarita BEG34	GCA_009809945	gff	GCA_009809945__2_gff	siderophore	siderophore		WTPW01000020.1	518498	530783	12285	MCL0002	SID	None	None	None	-88.2789	-88.2789
Diversisporales	Gigaspora margarita BEG34	GCA_009809945	gff	GCA_009809945__30_gff	NRPS	NRPS		WTPW01002616.1	7237	52899	45662	MCL0003	LYS2	None	None	g002:bulky.mainly.phenyl.derivatives.aa=341.7	-207.324	-460.517
Diversisporales	Gigaspora margarita BEG34	GCA_009809945	gff	GCA_009809945__31_gff	NRPS-like	NRPS-like		WTPW01002639.1	872	56507	55635	MCL0001	NPS_1	None	None	g002:cinnamate.and.succinylbenzoate.derivatives=117.8	-138.36	-276.72
Diversisporales	Gigaspora margarita BEG34	GCA_009809945	gff	GCA_009809945__32_gff	T1PKS	T1PKS		WTPW01002749.1	8808	52747	43939	MCL0031	PKS_NRPS	None	None	g002:aryl.and.biaryl.derivatives=-99.5	66.7241	441.322
Diversisporales	Gigaspora margarita BEG34	GCA_009809945	gff	GCA_009809945__3_gff	terpene	terpene		WTPW01000053.1	216092	238022	21930	MCL0010	GGPS	None	None	None	-292.889	-292.889
Diversisporales	Gigaspora margarita BEG34	GCA_009809945	gff	GCA_009809945__4_gff	T1PKS	T1PKS		WTPW01000233.1	162338	455478	293140	MCL0031	PKS_NRPS	MCL0074,MCL1288	P450_2,GGLO	g009:aryl.and.biaryl.derivatives=-91.1	36.2891	422.021
Diversisporales	Gigaspora margarita BEG34	GCA_009809945	gff	GCA_009809945__6_gff	unknown	terpene		WTPW01000244.1	2289	186116	183827	None	None	MCL0105,MCL0437	SDR_2,ADH_2	None	-34.0658	None
Diversisporales	Gigaspora margarita BEG34	GCA_009809945	gff	GCA_009809945__7_gff	siderophore	siderophore		WTPW01000282.1	454612	466916	12304	MCL0002	SID	None	None	None	-92.0309	-92.0309
Diversisporales	Gigaspora margarita BEG34	GCA_009809945	gff	GCA_009809945__8_gff	T1PKS	T1PKS		WTPW01000307.1	24486	68431	43945	MCL0031	PKS_NRPS	None	None	g003:aryl.and.biaryl.derivatives=-86.2	106.668	426.671
Diversisporales	Gigaspora margarita BEG34	GCA_009809945	gff	GCA_009809945__9_gff	NRPS-like	NRPS-like		WTPW01000309.1	6181	50565	44384	MCL0001	NPS_1	MCL1278	PTR2	g001:aryl.and.biaryl.derivatives=99.4;g002:aryl.and.biaryl.derivatives=100.7	-132.934	-148.442
Mucorales	Mucor lusitanicus MU402	GCA_010203745	gff	GCA_010203745__11_gff	NRPS-like	NRPS-like		JAAECE010000003	4086001	4129367	43366	MCL0001	NPS_1	MCL0182	ACOX	g010:aryl.and.biaryl.derivatives=112.2	-163.314	-271.848
Mucorales	Mucor lusitanicus MU402	GCA_010203745	gff	GCA_010203745__12_gff	siderophore	siderophore		JAAECE010000004	336654	348823	12169	MCL0002	SID	None	None	None	-110.809	-250.573
Mucorales	Mucor lusitanicus MU402	GCA_010203745	gff	GCA_010203745__13_gff	terpene	terpene		JAAECE010000004	1264463	1435270	170807	MCL0008	carRA_2	MCL0007,MCL0012,MCL0123,MCL0158	AH_CA,carB,ABCF_EF3,TAUD	None	-73.42	-96.3564
Mucorales	Mucor lusitanicus MU402	GCA_010203745	gff	GCA_010203745__15_gff	unknown	terpene		JAAECE010000004	2761090	2798234	37144	None	None	MCL0076,MCL0225	THIK,EFMT2	None	-167.284	None
Mucorales	Mucor lusitanicus MU402	GCA_010203745	glim	GCA_010203745__16_glim	unknown	NRPS		JAAECE010000009	822080	954160	132080	None	None	MCL0041,MCL0122,MCL0632	ACAC,MFS_2,SDR_9	None	-77.2481	None
Mucorales	Mucor lusitanicus MU402	GCA_010203745	gff	GCA_010203745__17_gff	terpene	terpene		JAAECE010000005	2052404	2073859	21455	MCL0010	GGPS	MCL0041	ACAC	None	-20.8626	-24.4319
Mucorales	Mucor lusitanicus MU402	GCA_010203745	gff	GCA_010203745__19_gff	terpene	terpene		JAAECE010000007	120050	141826	21776	MCL0005	carRA_1	None	None	None	-48.993	-27.2227
Mucorales	Mucor lusitanicus MU402	GCA_010203745	gff	GCA_010203745__1_gff	NRPS-like	NRPS-like		JAAECE010000001	207961	255841	47880	MCL0001	NPS_1	None	None	g007:cinnamate.and.succinylbenzoate.derivatives=125.6;g008:cinnamate.and.succinylbenzoate.derivatives=95.6	-75.2225	-56.7196
Mucorales	Mucor lusitanicus MU402	GCA_010203745	gff	GCA_010203745__20_gff	unknown	terpene		JAAECE010000008	392568	446146	53578	None	None	MCL0017,MCL0352,MCL1172	SMT_1,MFS_5,SDR_13	None	-92.7841	None
Mucorales	Mucor lusitanicus MU402	GCA_010203745	gff	GCA_010203745__21_gff	terpene	terpene		JAAECE010000008	472973	494401	21428	MCL0004	SQS	None	None	None	-100.186	-331.669
Mucorales	Mucor lusitanicus MU402	GCA_010203745	gff	GCA_010203745__22_gff	NRPS/betalactone	NRPS/betalactone	hybrid	JAAECE010000010	125406	169709	44303	MCL0003	LYS2	MCL0026,MCL0073	ALDH_1,HOSC	g008:bulky.mainly.phenyl.derivatives.aa=347.3	-111.019	-460.517
Mucorales	Mucor lusitanicus MU402	GCA_010203745	gff	GCA_010203745__2_gff	NRPS-like	NRPS-like		JAAECE010000001	1546144	1589500	43356	MCL0001	NPS_1	None	None	g008:cinnamate.and.succinylbenzoate.derivatives=114.2	-64.3472	-32.9737
Mucorales	Mucor lusitanicus MU402	GCA_010203745	gff	GCA_010203745__3_gff	terpene	terpene		JAAECE010000001	1688321	1710678	22357	MCL0019	ERG7	None	None	None	-228.567	-326.379
Mucorales	Mucor lusitanicus MU402	GCA_010203745	gff	GCA_010203745__4_gff	NRPS-like	NRPS-like		JAAECE010000002	1247722	1291076	43354	MCL0001	NPS_1	MCL0429	PPCD	g007:aryl.and.biaryl.derivatives=121.4	-62.7939	-273.083
Mucorales	Mucor lusitanicus MU402	GCA_010203745	gff	GCA_010203745__5_gff	terpene	terpene		JAAECE010000002	1450957	1471859	20902	MCL0013	SQS_NDUF6	None	None	None	-62.5025	0
Mucorales	Mucor lusitanicus MU402	GCA_010203745	gff	GCA_010203745__9_gff	terpene	terpene		JAAECE010000003	1336775	1427190	90415	MCL0010	GGPS	MCL0068,MCL0076,MCL0145,MCL0196,MCL0702	AKR_1,THIK,SDR_3,CPSA,ADH_6	None	-109.547	-292.535
Mortierellales	Mortierellales BCC40632	GCA_011634665	glim	GCA_011634665__1_glim	unknown	terpene/T3PKS	hybrid	WAEK01000001.1	1809080	1977844	168764	None	None	MCL0023,MCL0039,MCL0224,MCL0434,MCL0539,MCL1301	ABCG_PM20,ACDH,ABCD,SCP,METX,TSP	None	-50.9776	None
Mortierellales	Mortierellales BCC40632	GCA_011634665	glim	GCA_011634665__2_glim	terpene	terpene		WAEK01000001.1	2124225	2145854	21629	MCL0004	SQS	None	None	None	-212.314	-290.171
Mortierellales	Mortierellales BCC40632	GCA_011634665	glim	GCA_011634665__3_glim	NRPS-like	NRPS-like		WAEK01000003.1	1952340	1997049	44709	MCL0003	LYS2	MCL0302	GST_1	g005:bulky.mainly.phenyl.derivatives.aa=350.2	-195.803	-460.517
Mucorales	Rhizopus microsporus GL35	GCA_011762625	glim	GCA_011762625__1_glim	terpene	terpene		JAANIL010000004	93147	114269	21122	MCL0005	carRA_1	None	None	None	-146.663	-14.8868
Mucorales	Rhizopus microsporus GL35	GCA_011762625	glim	GCA_011762625__2_glim	siderophore	siderophore		JAANIL010000030	17064	27875	10811	MCL0002	SID	None	None	None	-94.2603	-94.2603
Mucorales	Rhizopus microsporus GL35	GCA_011762625	glim	GCA_011762625__3_glim	NRPS-like	NRPS-like		JAANIL010000238	0	33230	33230	MCL0003	LYS2	None	None	g003:bulky.mainly.phenyl.derivatives.aa=12.7	-139.425	-460.517
Mucorales	Rhizopus microsporus GL35	GCA_011762625	glim	GCA_011762625__4_glim	terpene	terpene		JAANIL010000406	7126	21408	14282	MCL0008	carRA_2	MCL0007,MCL0012	AH_CA,carB	None	-98.636	-45.1526
Mucorales	Rhizopus microsporus GL35	GCA_011762625	glim	GCA_011762625__5_glim	NRPS-like	NRPS-like		JAANIL010000519	0	14817	14817	MCL0001	NPS_1	None	None	g001:cinnamate.and.succinylbenzoate.derivatives=71.6	-25.7235	-51.4471
Mucorales	Rhizopus microsporus GL58	GCA_011762635	glim	GCA_011762635__1_glim	terpene	terpene		JAANIK010000030	10680	31802	21122	MCL0005	carRA_1	None	None	None	-146.663	-14.8868
Mucorales	Rhizopus microsporus GL58	GCA_011762635	glim	GCA_011762635__2_glim	siderophore	siderophore		JAANIK010000037	17064	27875	10811	MCL0002	SID	None	None	None	-94.2603	-94.2603
Mucorales	Rhizopus microsporus GL58	GCA_011762635	glim	GCA_011762635__3_glim	NRPS-like	NRPS-like		JAANIK010000193	0	38453	38453	MCL0003	LYS2	None	None	g003:bulky.mainly.phenyl.derivatives.aa=12.7	-139.425	-460.517
Mucorales	Rhizopus microsporus GL58	GCA_011762635	glim	GCA_011762635__4_glim	terpene	terpene		JAANIK010000420	6311	20552	14241	MCL0008	carRA_2	MCL0007,MCL0012	AH_CA,carB	None	-98.636	-45.1526
Mucorales	Rhizopus microsporus GL58	GCA_011762635	glim	GCA_011762635__5_glim	NRPS-like	NRPS-like		JAANIK010000524	0	14817	14817	MCL0001	NPS_1	None	None	g001:cinnamate.and.succinylbenzoate.derivatives=71.6	-25.7235	-51.4471
Mucorales	Rhizopus microsporus GL61	GCA_011763475	glim	GCA_011763475__2_glim	terpene	terpene		JAANIM010000005	93178	114300	21122	MCL0005	carRA_1	None	None	None	-146.663	-14.8868
Mucorales	Rhizopus microsporus GL61	GCA_011763475	glim	GCA_011763475__3_glim	siderophore	siderophore		JAANIM010000028	17065	27876	10811	MCL0002	SID	None	None	None	-94.2603	-94.2603
Mucorales	Rhizopus microsporus GL61	GCA_011763475	glim	GCA_011763475__4_glim	NRPS-like	NRPS-like		JAANIM010000282	0	29935	29935	MCL0003	LYS2	None	None	g006:bulky.mainly.phenyl.derivatives.aa=355.0	-122.814	-460.517
Mucorales	Rhizopus microsporus GL61	GCA_011763475	glim	GCA_011763475__5_glim	terpene	terpene		JAANIM010000414	6313	20555	14242	MCL0008	carRA_2	MCL0007,MCL0012	AH_CA,carB	None	-98.636	-45.1526
Mucorales	Rhizopus microsporus GL61	GCA_011763475	glim	GCA_011763475__6_glim	NRPS-like	NRPS-like		JAANIM010000520	0	14817	14817	MCL0001	NPS_1	None	None	g001:cinnamate.and.succinylbenzoate.derivatives=71.6	-25.7235	-51.4471
Mucorales	Rhizopus microsporus GL28	GCA_011763565	glim	GCA_011763565__1_glim	siderophore	siderophore		JAANIN010000056	17065	27876	10811	MCL0002	SID	None	None	None	-94.2603	-94.2603
Mucorales	Rhizopus microsporus GL28	GCA_011763565	glim	GCA_011763565__2_glim	NRPS-like	NRPS-like		JAANIN010000184	160	38067	37907	MCL0003	LYS2	None	None	g003:bulky.mainly.phenyl.derivatives.aa=12.7	-139.425	-460.517
Mucorales	Rhizopus microsporus GL28	GCA_011763565	glim	GCA_011763565__3_glim	NRPS-like	NRPS-like		JAANIN010000291	0	25963	25963	MCL0001	NPS_1	None	None	g001:cinnamate.and.succinylbenzoate.derivatives=71.6	-25.7235	-51.4471
Mucorales	Rhizopus microsporus GL28	GCA_011763565	glim	GCA_011763565__4_glim	terpene	terpene		JAANIN010000410	6300	20583	14283	MCL0008	carRA_2	MCL0007,MCL0012	AH_CA,carB	None	-98.636	-45.1526
Mucorales	Rhizopus delemar GL15	GCA_011763585	glim	GCA_011763585__1_glim	terpene	terpene		JAANIP010000113	8898	26369	17471	MCL0008	carRA_2	MCL0012	carB	None	-32.365	-53.612
Mucorales	Rhizopus delemar GL15	GCA_011763585	glim	GCA_011763585__2_glim	terpene	terpene		JAANIP010001098	0	10138	10138	MCL0005	carRA_1	None	None	None	-30.5967	-30.5967
Mucorales	Rhizopus delemar GL15	GCA_011763585	glim	GCA_011763585__3_glim	NRPS-like	NRPS-like		JAANIP010001468	0	8214	8214	MCL0001	NPS_1	MCL0023	ABCG_PM20	g002:luciferin=40.3	-87.4029	-190.602
Mucorales	Rhizopus delemar GL15	GCA_011763585	glim	GCA_011763585__4_glim	siderophore	siderophore		JAANIP010002898	0	4135	4135	MCL0002	SID	None	None	None	-119.066	-119.066
Mucorales	Rhizopus delemar GL27	GCA_011763605	glim	GCA_011763605__1_glim	NRPS-like	NRPS-like		JAANIO010000013	0	20715	20715	MCL0001	NPS_1	None	None	g001:cinnamate.and.succinylbenzoate.derivatives=63.9	-62.2095	-32.9731
Mucorales	Rhizopus delemar GL27	GCA_011763605	glim	GCA_011763605__2_glim	NRPS-like	NRPS-like		JAANIO010000392	0	8980	8980	MCL0001	NPS_1	None	None	g001:luciferin=40.6	-65.8545	-122.754
Mucorales	Rhizopus delemar GL27	GCA_011763605	glim	GCA_011763605__3_glim	NRPS-like	NRPS-like		JAANIO010000502	0	8245	8245	MCL0003	LYS2	None	None	g002:bulky.mainly.phenyl.derivatives.aa=10.8	-230.259	-460.517
Mucorales	Rhizopus delemar GL27	GCA_011763605	glim	GCA_011763605__4_glim	siderophore	siderophore		JAANIO010002108	0	4097	4097	MCL0002	SID	None	None	None	-214.936	-214.936
Mucorales	Rhizopus delemar GL27	GCA_011763605	glim	GCA_011763605__5_glim	terpene	terpene		JAANIO010007279	0	1529	1529	MCL0008	carRA_2	None	None	None	-96.9105	-96.9105
Mucorales	Rhizopus oryzae GL39	GCA_011763645	glim	GCA_011763645__1_glim	siderophore	siderophore		JAASGZ010000044	5270	17462	12192	MCL0002	SID	None	None	None	-63.9638	-177.988
Mucorales	Rhizopus oryzae GL39	GCA_011763645	glim	GCA_011763645__2_glim	NRPS-like	NRPS-like		JAASGZ010000559	0	19264	19264	MCL0003	LYS2	None	None	g003:bulky.mainly.phenyl.derivatives.aa=351.1	-154.72	-460.517
Mucorales	Rhizopus oryzae GL39	GCA_011763645	glim	GCA_011763645__3_glim	terpene	terpene		JAASGZ010001310	0	10115	10115	MCL0005	carRA_1	None	None	None	-29.4658	-29.4658
Mucorales	Rhizopus oryzae GL39	GCA_011763645	glim	GCA_011763645__4_glim	NRPS-like	NRPS-like		JAASGZ010002622	0	5346	5346	MCL0001	NPS_1	None	None	g001:c13.through.c17=-30.4	-21.1462	-21.1462
Mucorales	Rhizopus oryzae GL39	GCA_011763645	glim	GCA_011763645__5_glim	NRPS-like	NRPS-like		JAASGZ010002983	0	4757	4757	MCL0001	NPS_1	None	None	g001:cinnamate.and.succinylbenzoate.derivatives=51.8	-250.631	-250.631
Mucorales	Rhizopus oryzae GL39	GCA_011763645	glim	GCA_011763645__6_glim	terpene	terpene		JAASGZ010004452	0	3462	3462	MCL0004	SQS	None	None	None	-109.627	-272.014
Mucorales	Rhizopus oryzae GL39	GCA_011763645	glim	GCA_011763645__7_glim	NRPS-like	NRPS-like		JAASGZ010004722	0	3299	3299	MCL0001	NPS_1	None	None	g001:aryl.and.biaryl.derivatives=36.4	-197.407	-197.407
Mucorales	Rhizopus oryzae GL39	GCA_011763645	glim	GCA_011763645__8_glim	siderophore	siderophore		JAASGZ010005234	0	3038	3038	MCL0002	SID	None	None	None	-55.2745	-55.2745
Mucorales	Rhizopus oryzae GL39	GCA_011763645	glim	GCA_011763645__9_glim	NRPS-like	NRPS-like		JAASGZ010010323	0	1625	1625	MCL0001	NPS_1	None	None	g001:c2.through.c5=-106.1	-106.308	-106.308
Mucorales	Rhizopus delemar GL14	GCA_011763695	glim	GCA_011763695__1_glim	siderophore	siderophore		JAANIQ010001012	0	7331	7331	MCL0002	SID	None	None	None	-101.546	-101.546
Mucorales	Rhizopus delemar GL14	GCA_011763695	glim	GCA_011763695__2_glim	terpene	terpene		JAANIQ010001071	0	10750	10750	MCL0005	carRA_1	None	None	None	-68.6705	-18.9753
Mucorales	Rhizopus delemar GL14	GCA_011763695	glim	GCA_011763695__3_glim	NRPS-like	NRPS-like		JAANIQ010001346	0	9103	9103	MCL0003	LYS2	None	None	g002:bulky.mainly.phenyl.derivatives.aa=275.1	-230.259	-460.517
Mucorales	Rhizopus delemar GL14	GCA_011763695	glim	GCA_011763695__4_glim	terpene	terpene		JAANIQ010001651	0	7506	7506	MCL0008	carRA_2	None	None	None	-58.2994	-58.2994
Mucorales	Rhizopus delemar GL14	GCA_011763695	glim	GCA_011763695__5_glim	NRPS-like	NRPS-like		JAANIQ010001937	0	6495	6495	MCL0001	NPS_1	None	None	g002:luciferin=40.3	-190.602	-190.602
Mucorales	Rhizopus delemar GL12	GCA_011763715	glim	GCA_011763715__1_glim	siderophore	siderophore		JAANIR010000799	0	7345	7345	MCL0002	SID	None	None	None	-108.793	-108.793
Mucorales	Rhizopus delemar GL12	GCA_011763715	glim	GCA_011763715__2_glim	NRPS-like	NRPS-like		JAANIR010001905	0	6691	6691	MCL0003	LYS2	None	None	g002:bulky.mainly.phenyl.derivatives.aa=275.1	-230.259	-460.517
Mucorales	Rhizopus delemar GL12	GCA_011763715	glim	GCA_011763715__3_glim	NRPS-like	NRPS-like		JAANIR010001950	0	6492	6492	MCL0001	NPS_1	None	None	g002:luciferin=40.3	-190.602	-190.602
Mucorales	Rhizopus delemar GL23	GCA_011763735	glim	GCA_011763735__1_glim	siderophore	siderophore		JAANIS010000937	0	8917	8917	MCL0002	SID	None	None	None	-81.182	-162.364
Mucorales	Rhizopus delemar GL23	GCA_011763735	glim	GCA_011763735__2_glim	NRPS-like	NRPS-like		JAANIS010001192	0	8046	8046	MCL0003	LYS2	None	None	g002:bulky.mainly.phenyl.derivatives.aa=275.1	-230.259	-460.517
Mucorales	Rhizopus delemar GL23	GCA_011763735	glim	GCA_011763735__3_glim	NRPS-like	NRPS-like		JAANIS010001687	0	6544	6544	MCL0001	NPS_1	None	None	g001:luciferin=13.5	-188.996	-188.996
Mucorales	Rhizopus delemar GL23	GCA_011763735	glim	GCA_011763735__4_glim	NRPS-like	NRPS-like		JAANIS010003495	0	3630	3630	MCL0001	NPS_1	None	None	g002:cinnamate.and.succinylbenzoate.derivatives=-95.1	-256.804	-256.804
Mucorales	Rhizopus delemar GL23	GCA_011763735	glim	GCA_011763735__5_glim	terpene	terpene		JAANIS010003566	0	3501	3501	MCL0005	carRA_1	None	None	None	-30.5967	-30.5967
Mucorales	Rhizopus delemar GL62	GCA_011763755	glim	GCA_011763755__1_glim	NRPS-like	NRPS-like		JAANIW010000274	0	25649	25649	MCL0003	LYS2	None	None	g002:bulky.mainly.phenyl.derivatives.aa=275.1	-62.2642	-460.517
Mucorales	Rhizopus delemar GL62	GCA_011763755	glim	GCA_011763755__2_glim	terpene	terpene		JAANIW010000601	0	15619	15619	MCL0008	carRA_2	MCL0007	AH_CA	None	-41.5031	-53.612
Mucorales	Rhizopus delemar GL62	GCA_011763755	glim	GCA_011763755__3_glim	NRPS-like	NRPS-like		JAANIW010001526	0	8154	8154	MCL0001	NPS_1	None	None	g001:luciferin=13.5	-188.996	-188.996
Mucorales	Rhizopus delemar GL62	GCA_011763755	glim	GCA_011763755__4_glim	NRPS-like	NRPS-like		JAANIW010002479	0	3835	3835	MCL0001	NPS_1	None	None	g002:cinnamate.and.succinylbenzoate.derivatives=-95.1	-256.804	-256.804
Mucorales	Rhizopus oryzae GL16	GCA_011763775	glim	GCA_011763775__1_glim	terpene	terpene		JAANIT010000342	0	17238	17238	MCL0008	carRA_2	MCL0007	AH_CA	None	-41.5031	-53.612
Mucorales	Rhizopus oryzae GL16	GCA_011763775	glim	GCA_011763775__2_glim	NRPS-like	NRPS-like		JAANIT010002014	0	6104	6104	MCL0001	NPS_1	None	None	g001:luciferin=40.3	-190.602	-190.602
Mucorales	Rhizopus oryzae GL16	GCA_011763775	glim	GCA_011763775__3_glim	NRPS-like	NRPS-like		JAANIT010002684	0	4126	4126	MCL0001	NPS_1	None	None	g001:cinnamate.and.succinylbenzoate.derivatives=-95.1	-256.804	-256.804
Mucorales	Rhizopus delemar GL50	GCA_011763795	glim	GCA_011763795__1_glim	siderophore	siderophore		JAANIV010000007	6421	18602	12181	MCL0002	SID	None	None	None	-164.629	-162.364
Mucorales	Rhizopus delemar GL50	GCA_011763795	glim	GCA_011763795__2_glim	terpene	terpene		JAANIV010000008	0	19291	19291	MCL0005	carRA_1	None	None	None	-68.1796	-29.7775
Mucorales	Rhizopus delemar GL50	GCA_011763795	glim	GCA_011763795__3_glim	NRPS-like	NRPS-like		JAANIV010000122	2383	34762	32379	MCL0003	LYS2	None	None	g004:bulky.mainly.phenyl.derivatives.aa=275.1	-115.129	-460.517
Mucorales	Rhizopus delemar GL50	GCA_011763795	glim	GCA_011763795__4_glim	terpene	terpene		JAANIV010000330	0	15609	15609	MCL0008	carRA_2	MCL0007	AH_CA	None	-41.5031	-53.612
Mucorales	Rhizopus delemar GL50	GCA_011763795	glim	GCA_011763795__5_glim	NRPS-like	NRPS-like		JAANIV010001917	0	6103	6103	MCL0001	NPS_1	None	None	g001:luciferin=40.3	-190.602	-190.602
Mucorales	Rhizopus delemar GL50	GCA_011763795	glim	GCA_011763795__6_glim	NRPS-like	NRPS-like		JAANIV010002052	0	5536	5536	MCL0001	NPS_1	None	None	g001:cinnamate.and.succinylbenzoate.derivatives=-95.1	-256.804	-256.804
Mucorales	Rhizopus delemar GL24	GCA_011763815	glim	GCA_011763815__1_glim	NRPS-like	NRPS-like		JAANIU010000479	0	17702	17702	MCL0003	LYS2	None	None	g002:bulky.mainly.phenyl.derivatives.aa=275.1	-230.259	-460.517
Mucorales	Rhizopus delemar GL24	GCA_011763815	glim	GCA_011763815__2_glim	siderophore	siderophore		JAANIU010000850	0	7354	7354	MCL0002	SID	None	None	None	-108.793	-108.793
Mucorales	Rhizopus delemar GL24	GCA_011763815	glim	GCA_011763815__3_glim	terpene	terpene		JAANIU010001125	0	10745	10745	MCL0005	carRA_1	None	None	None	-68.6705	-18.9753
Mucorales	Rhizopus delemar GL24	GCA_011763815	glim	GCA_011763815__4_glim	NRPS-like	NRPS-like		JAANIU010001966	0	6464	6464	MCL0001	NPS_1	None	None	g002:luciferin=40.3	-190.602	-190.602
Mucorales	Rhizopus delemar GL24	GCA_011763815	glim	GCA_011763815__5_glim	NRPS-like	NRPS-like		JAANIU010002719	0	4139	4139	MCL0001	NPS_1	None	None	g001:cinnamate.and.succinylbenzoate.derivatives=-95.1	-256.804	-256.804
Mucorales	Rhizopus delemar GL55	GCA_011763835	glim	GCA_011763835__1_glim	terpene	terpene		JAANIX010000272	0	17745	17745	MCL0008	carRA_2	MCL0007	AH_CA	None	-41.5031	-53.612
Mucorales	Rhizopus delemar GL55	GCA_011763835	glim	GCA_011763835__2_glim	NRPS-like	NRPS-like		JAANIX010000609	0	17745	17745	MCL0003	LYS2	None	None	g002:bulky.mainly.phenyl.derivatives.aa=275.1	-230.259	-460.517
Mucorales	Rhizopus delemar GL55	GCA_011763835	glim	GCA_011763835__3_glim	terpene	terpene		JAANIX010000858	0	12547	12547	MCL0005	carRA_1	None	None	None	-68.6705	-18.9753
Mucorales	Rhizopus delemar GL55	GCA_011763835	glim	GCA_011763835__4_glim	NRPS-like	NRPS-like		JAANIX010001532	0	8222	8222	MCL0001	NPS_1	None	None	g001:luciferin=13.5	-188.996	-188.996
Mucorales	Rhizopus delemar GL55	GCA_011763835	glim	GCA_011763835__5_glim	NRPS-like	NRPS-like		JAANIX010002061	0	5463	5463	MCL0001	NPS_1	None	None	g001:cinnamate.and.succinylbenzoate.derivatives=-95.1	-256.804	-256.804
Mucorales	Rhizopus delemar GL51	GCA_011763855	glim	GCA_011763855__1_glim	siderophore	siderophore		JAANJA010000007	47679	59860	12181	MCL0002	SID	None	None	None	-128.117	-128.117
Mucorales	Rhizopus delemar GL51	GCA_011763855	glim	GCA_011763855__2_glim	terpene	terpene		JAANJA010000314	2187	23210	21023	MCL0005	carRA_1	None	None	None	-100.646	-27.9642
Mucorales	Rhizopus delemar GL51	GCA_011763855	glim	GCA_011763855__3_glim	NRPS-like	NRPS-like		JAANJA010000774	0	14739	14739	MCL0003	LYS2	None	None	g002:bulky.mainly.phenyl.derivatives.aa=275.1	-230.259	-460.517
Mucorales	Rhizopus delemar GL51	GCA_011763855	glim	GCA_011763855__4_glim	NRPS-like	NRPS-like		JAANJA010000993	0	12305	12305	MCL0001	NPS_1	None	None	g001:cinnamate.and.succinylbenzoate.derivatives=-95.1	-136.411	-256.705
Mucorales	Rhizopus delemar GL51	GCA_011763855	glim	GCA_011763855__5_glim	NRPS-like	NRPS-like		JAANJA010001947	0	6079	6079	MCL0001	NPS_1	None	None	g001:luciferin=13.5	-188.996	-188.996
Mucorales	Rhizopus oryzae GL20	GCA_011763875	glim	GCA_011763875__1_glim	NRPS-like	NRPS-like		JAANIZ010000655	0	14771	14771	MCL0003	LYS2	None	None	g002:bulky.mainly.phenyl.derivatives.aa=275.1	-230.259	-460.517
Mucorales	Rhizopus oryzae GL20	GCA_011763875	glim	GCA_011763875__2_glim	terpene	terpene		JAANIZ010001111	0	10738	10738	MCL0005	carRA_1	None	None	None	-68.6705	-18.9753
Mucorales	Rhizopus oryzae GL20	GCA_011763875	glim	GCA_011763875__3_glim	NRPS-like	NRPS-like		JAANIZ010001513	0	8172	8172	MCL0001	NPS_1	None	None	g001:luciferin=13.5	-188.996	-188.996
Mucorales	Rhizopus oryzae GL20	GCA_011763875	glim	GCA_011763875__4_glim	NRPS-like	NRPS-like		JAANIZ010002917	0	3736	3736	MCL0001	NPS_1	None	None	g002:cinnamate.and.succinylbenzoate.derivatives=-95.1	-256.804	-256.804
Mucorales	Rhizopus delemar GL25	GCA_011763895	glim	GCA_011763895__1_glim	NRPS-like	NRPS-like		JAANIY010000688	0	14789	14789	MCL0003	LYS2	None	None	g002:bulky.mainly.phenyl.derivatives.aa=275.1	-158.613	-460.517
Mucorales	Rhizopus delemar GL25	GCA_011763895	glim	GCA_011763895__2_glim	NRPS-like	NRPS-like		JAANIY010001503	0	8221	8221	MCL0001	NPS_1	MCL0023	ABCG_PM20	g002:luciferin=40.3	-87.4029	-190.602
Mucorales	Rhizopus delemar GL25	GCA_011763895	glim	GCA_011763895__3_glim	terpene	terpene		JAANIY010002025	0	6191	6191	MCL0008	carRA_2	None	None	None	-58.2994	-58.2994
Mucorales	Rhizopus delemar GL54	GCA_011763915	glim	GCA_011763915__1_glim	siderophore	siderophore		JAANJB010000010	0	9346	9346	MCL0002	SID	None	None	None	-178.727	-178.727
Mucorales	Rhizopus delemar GL54	GCA_011763915	glim	GCA_011763915__2_glim	terpene	terpene		JAANJB010000132	0	13287	13287	MCL0005	carRA_1	None	None	None	-96.0842	-18.9753
Mucorales	Rhizopus delemar GL54	GCA_011763915	glim	GCA_011763915__3_glim	NRPS-like	NRPS-like		JAANJB010000501	0	18785	18785	MCL0003	LYS2	None	None	g002:bulky.mainly.phenyl.derivatives.aa=351.0	-258.089	-460.517
Mucorales	Rhizopus delemar GL54	GCA_011763915	glim	GCA_011763915__4_glim	NRPS-like	NRPS-like		JAANJB010000502	0	18748	18748	MCL0001	NPS_1	None	None	g003:luciferin=13.5	-77.2016	-189.704
Mucorales	Rhizopus oryzae GL60	GCA_011763935	glim	GCA_011763935__1_glim	siderophore	siderophore		JAANJC010000091	28417	37504	9087	MCL0002	SID	None	None	None	-213.882	-213.882
Mucorales	Rhizopus oryzae GL60	GCA_011763935	glim	GCA_011763935__2_glim	terpene	terpene		JAANJC010000102	1095	22247	21152	MCL0005	carRA_1	None	None	None	-81.5453	-27.01
Mucorales	Rhizopus oryzae GL60	GCA_011763935	glim	GCA_011763935__3_glim	terpene	terpene		JAANJC010000545	0	14574	14574	MCL0004	SQS	None	None	None	-6.55796	-6.55796
Mucorales	Rhizopus oryzae GL60	GCA_011763935	glim	GCA_011763935__4_glim	terpene	terpene		JAANJC010000576	0	18405	18405	MCL0005	carRA_1	None	None	None	-81.7191	-30.5142
Mucorales	Rhizopus oryzae GL60	GCA_011763935	glim	GCA_011763935__5_glim	NRPS-like	NRPS-like		JAANJC010001807	0	6549	6549	MCL0003	LYS2	None	None	g002:bulky.mainly.phenyl.derivatives.aa=351.5	-230.259	-460.517
Mucorales	Rhizopus oryzae GL36	GCA_011763955	glim	GCA_011763955__1_glim	siderophore	siderophore		JAANJD010000072	21453	33645	12192	MCL0002	SID	None	None	None	-213.882	-213.882
Mucorales	Rhizopus oryzae GL36	GCA_011763955	glim	GCA_011763955__2_glim	terpene	terpene		JAANJD010000377	4466	22529	18063	MCL0008	carRA_2	MCL0007	AH_CA	None	-128.057	-90.9263
Mucorales	Rhizopus oryzae GL36	GCA_011763955	glim	GCA_011763955__3_glim	terpene	terpene		JAANJD010000538	0	14561	14561	MCL0004	SQS	None	None	None	-6.55796	-6.55796
Mucorales	Rhizopus oryzae GL36	GCA_011763955	glim	GCA_011763955__4_glim	terpene	terpene		JAANJD010000741	0	14564	14564	MCL0005	carRA_1	None	None	None	-27.01	-27.01
Mucorales	Rhizopus oryzae GL36	GCA_011763955	glim	GCA_011763955__5_glim	NRPS-like	NRPS-like		JAANJD010001172	0	10928	10928	MCL0003	LYS2	None	None	g002:bulky.mainly.phenyl.derivatives.aa=351.5	-230.259	-460.517
Mucorales	Rhizopus oryzae GL36	GCA_011763955	glim	GCA_011763955__6_glim	NRPS-like	NRPS-like		JAANJD010001365	0	9328	9328	MCL0001	NPS_1	None	None	g001:cinnamate.and.succinylbenzoate.derivatives=73.0	-255.619	-255.619
Mucorales	Rhizopus oryzae GL36	GCA_011763955	glim	GCA_011763955__7_glim	NRPS-like	NRPS-like		JAANJD010002172	0	5040	5040	MCL0001	NPS_1	None	None	g001:c13.through.c17=-4.8	-22.9086	-22.9086
Mucorales	Rhizopus oryzae GL48	GCA_011763975	glim	GCA_011763975__1_glim	siderophore	siderophore		JAANJF010000049	18589	30079	11490	MCL0002	SID	None	None	None	-154.963	-154.963
Mucorales	Rhizopus oryzae GL48	GCA_011763975	glim	GCA_011763975__2_glim	NRPS-like	NRPS-like		JAANJF010000388	0	19515	19515	MCL0003	LYS2	None	None	g002:bulky.mainly.phenyl.derivatives.aa=351.1	-150.055	-460.517
Mucorales	Rhizopus oryzae GL48	GCA_011763975	glim	GCA_011763975__3_glim	terpene	terpene		JAANJF010000557	0	16630	16630	MCL0008	carRA_2	MCL0007	AH_CA	None	-101.52	-92.934
Mucorales	Rhizopus oryzae GL9	GCA_011763995	glim	GCA_011763995__1_glim	siderophore	siderophore		JAANJE010000248	0	7419	7419	MCL0002	SID	None	None	None	-88.994	-177.988
Mucorales	Rhizopus oryzae GL9	GCA_011763995	glim	GCA_011763995__2_glim	terpene	terpene		JAANJE010000360	0	12750	12750	MCL0008	carRA_2	MCL0007	AH_CA	None	-101.52	-92.934
Mucorales	Rhizopus oryzae GL9	GCA_011763995	glim	GCA_011763995__3_glim	terpene	terpene		JAANJE010003671	0	3259	3259	MCL0005	carRA_1	None	None	None	-30.2138	-30.2138
Mucorales	Rhizopus oryzae GL11	GCA_011764025	glim	GCA_011764025__1_glim	siderophore	siderophore		JAANQT010000010	6218	18410	12192	MCL0002	SID	None	None	None	-63.9638	-177.988
Mucorales	Rhizopus oryzae GL11	GCA_011764025	glim	GCA_011764025__2_glim	terpene	terpene		JAANQT010000510	0	17555	17555	MCL0008	carRA_2	MCL0007	AH_CA	None	-101.52	-92.934
Mucorales	Rhizopus oryzae GL11	GCA_011764025	glim	GCA_011764025__3_glim	terpene	terpene		JAANQT010000585	0	16217	16217	MCL0005	carRA_1	None	None	None	-169.157	-18.5125
Mucorales	Rhizopus oryzae GL11	GCA_011764025	glim	GCA_011764025__4_glim	NRPS-like	NRPS-like		JAANQT010002220	0	5397	5397	MCL0001	NPS_1	None	None	g001:c13.through.c17=-30.4	-32.7373	-32.7373
Mucorales	Rhizopus microsporus GL19	GCA_011764045	glim	GCA_011764045__1_glim	NRPS-like	NRPS-like		JAANQQ010000369	0	22856	22856	MCL0003	LYS2	None	None	g003:bulky.mainly.phenyl.derivatives.aa=355.0	-108.674	-460.517
Mucorales	Rhizopus microsporus GL19	GCA_011764045	glim	GCA_011764045__2_glim	terpene	terpene		JAANQQ010000391	0	15451	15451	MCL0008	carRA_2	MCL0007,MCL0012	AH_CA,carB	None	-146.467	-82.6907
Mucorales	Rhizopus microsporus GL19	GCA_011764045	glim	GCA_011764045__3_glim	bacteriocin	bacteriocin		JAANQQ010001677	0	1839	1839	MCL0778	BAC_1	None	None	None	141.175	282.351
Mucorales	Rhizopus oryzae GL1	GCA_011764055	glim	GCA_011764055__1_glim	siderophore	siderophore		JAANQS010000177	18582	26939	8357	MCL0002	SID	None	None	None	-154.963	-154.963
Mucorales	Rhizopus oryzae GL1	GCA_011764055	glim	GCA_011764055__2_glim	NRPS-like	NRPS-like		JAANQS010000446	0	19132	19132	MCL0003	LYS2	None	None	g003:bulky.mainly.phenyl.derivatives.aa=351.1	-154.265	-460.517
Mucorales	Rhizopus oryzae GL1	GCA_011764055	glim	GCA_011764055__3_glim	terpene	terpene		JAANQS010001283	0	9861	9861	MCL0005	carRA_1	None	None	None	-29.2095	-29.2095
Mucorales	Rhizopus oryzae GL1	GCA_011764055	glim	GCA_011764055__4_glim	NRPS-like	NRPS-like		JAANQS010001733	0	7180	7180	MCL0001	NPS_1	None	None	g001:c13.through.c17=-30.4	-32.7373	-32.7373
Mucorales	Rhizopus oryzae GL1	GCA_011764055	glim	GCA_011764055__5_glim	NRPS-like	NRPS-like		JAANQS010002430	0	4768	4768	MCL0001	NPS_1	None	None	g001:cinnamate.and.succinylbenzoate.derivatives=51.8	-250.631	-250.631
Mucorales	Rhizopus oryzae GL1	GCA_011764055	glim	GCA_011764055__6_glim	T1PKS	T1PKS		JAANQS010004536	0	2020	2020	MCL0677	PKS	None	None	None	460.517	460.517
Mucorales	Rhizopus oryzae GL1	GCA_011764055	glim	GCA_011764055__7_glim	bacteriocin	bacteriocin		JAANQS010007139	0	1194	1194	MCL1303	BAC_2	None	None	None	98.8161	140.506
Mucorales	Rhizopus oryzae GL1	GCA_011764055	glim	GCA_011764055__8_glim	ectoine	ectoine		JAANQS010007144	0	1193	1193	None	None	MCL0193	AAT	None	365.305	None
Mucorales	Rhizopus oryzae GL8	GCA_011764125	glim	GCA_011764125__1_glim	terpene	terpene		JAANQV010000109	0	14982	14982	MCL0008	carRA_2	MCL0007	AH_CA	None	-101.52	-92.934
Mucorales	Rhizopus oryzae GL8	GCA_011764125	glim	GCA_011764125__2_glim	NRPS-like	NRPS-like		JAANQV010001555	0	6100	6100	MCL0003	LYS2	None	None	g001:bulky.mainly.phenyl.derivatives.aa=351.1	-460.517	-460.517
Mucorales	Rhizopus oryzae GL8	GCA_011764125	glim	GCA_011764125__3_glim	siderophore	siderophore		JAANQV010003004	0	3906	3906	MCL0002	SID	None	None	None	-177.988	-177.988
Mucorales	Rhizopus oryzae GL8	GCA_011764125	glim	GCA_011764125__4_glim	NRPS-like	NRPS-like		JAANQV010003080	0	3889	3889	MCL0001	NPS_1	None	None	g001:cinnamate.and.succinylbenzoate.derivatives=51.8	-251.617	-251.617
Mucorales	Rhizopus delemar GL13	GCA_011764145	glim	GCA_011764145__1_glim	siderophore	siderophore		JAANQZ010000043	16397	24641	8244	MCL0002	SID	None	None	None	-154.963	-154.963
Mucorales	Rhizopus delemar GL13	GCA_011764145	glim	GCA_011764145__2_glim	terpene	terpene		JAANQZ010000968	0	9511	9511	MCL0005	carRA_1	None	None	None	-29.2095	-29.2095
Mucorales	Rhizopus delemar GL13	GCA_011764145	glim	GCA_011764145__3_glim	NRPS-like	NRPS-like		JAANQZ010003741	0	3144	3144	MCL0001	NPS_1	None	None	g001:luciferin=65.0	-32.3184	-32.3184
Mucorales	Rhizopus oryzae GL21	GCA_011764185	glim	GCA_011764185__1_glim	siderophore	siderophore		JAANRA010000032	26899	38389	11490	MCL0002	SID	None	None	None	-154.963	-154.963
Mucorales	Rhizopus oryzae GL21	GCA_011764185	glim	GCA_011764185__2_glim	terpene	terpene		JAANRA010000746	0	12993	12993	MCL0005	carRA_1	None	None	None	-28.5521	-28.5521
Mucorales	Rhizopus oryzae GL21	GCA_011764185	glim	GCA_011764185__3_glim	NRPS-like	NRPS-like		JAANRA010001884	0	6579	6579	MCL0003	LYS2	None	None	g001:bulky.mainly.phenyl.derivatives.aa=351.1	-460.517	-460.517
Mucorales	Rhizopus oryzae GL21	GCA_011764185	glim	GCA_011764185__4_glim	NRPS-like	NRPS-like		JAANRA010002244	0	5315	5315	MCL0001	NPS_1	None	None	g001:c13.through.c17=-30.4	-32.7373	-32.7373
Mucorales	Rhizopus oryzae GL21	GCA_011764185	glim	GCA_011764185__5_glim	bacteriocin	bacteriocin		JAANRA010005453	0	1541	1541	MCL0778	BAC_1	None	None	None	171.553	171.553
Mucorales	Rhizopus oryzae GL4	GCA_011764225	glim	GCA_011764225__1_glim	NRPS-like	NRPS-like		JAANRQ010000426	0	9606	9606	MCL0001	NPS_1	None	None	g001:luciferin=143.6	-32.8889	-32.8889
Mucorales	Rhizopus oryzae GL4	GCA_011764225	glim	GCA_011764225__2_glim	NRPS-like	NRPS-like		JAANRQ010000816	0	7688	7688	MCL0003	LYS2	None	None	g001:bulky.mainly.phenyl.derivatives.aa=351.1	-460.517	-460.517
Mucorales	Rhizopus oryzae GL4	GCA_011764225	glim	GCA_011764225__3_glim	NRPS-like	NRPS-like		JAANRQ010002954	0	3877	3877	MCL0001	NPS_1	None	None	g001:cinnamate.and.succinylbenzoate.derivatives=51.8	-250.631	-250.631
Mucorales	Rhizopus oryzae GL4	GCA_011764225	glim	GCA_011764225__4_glim	siderophore	siderophore		JAANRQ010003023	0	3894	3894	MCL0002	SID	None	None	None	-177.988	-177.988
Mucorales	Rhizopus oryzae GL4	GCA_011764225	glim	GCA_011764225__5_glim	terpene	terpene		JAANRQ010006392	0	2006	2006	None	None	None	None	None	359.029	None
Mucorales	Rhizopus oryzae GL5	GCA_011764265	glim	GCA_011764265__1_glim	terpene	terpene		JAANRE010000165	0	8328	8328	MCL0008	carRA_2	MCL0007	AH_CA	None	-101.52	-92.934
Mucorales	Rhizopus oryzae GL5	GCA_011764265	glim	GCA_011764265__2_glim	NRPS-like	NRPS-like		JAANRE010000751	0	5387	5387	MCL0003	LYS2	None	None	g002:bulky.mainly.phenyl.derivatives.aa=351.1	-230.259	-460.517
Mucorales	Rhizopus oryzae GL5	GCA_011764265	glim	GCA_011764265__3_glim	siderophore	siderophore		JAANRE010000939	0	5072	5072	MCL0002	SID	None	None	None	-177.988	-177.988
Mucorales	Rhizopus oryzae GL5	GCA_011764265	glim	GCA_011764265__4_glim	NRPS-like	NRPS-like		JAANRE010002043	0	3729	3729	MCL0001	NPS_1	None	None	g001:cinnamate.and.succinylbenzoate.derivatives=51.8	-238.632	-238.632
Mucorales	Rhizopus oryzae GL5	GCA_011764265	glim	GCA_011764265__5_glim	bacteriocin	bacteriocin		JAANRE010012464	0	1000	1000	MCL1303	BAC_2	None	None	None	70.2529	140.506
Mucorales	Rhizopus oryzae GL40	GCA_011800955	glim	GCA_011800955__1_glim	siderophore	siderophore		JAANRM010000139	5344	17536	12192	MCL0002	SID	None	None	None	-63.9638	-177.988
Mucorales	Rhizopus oryzae GL40	GCA_011800955	glim	GCA_011800955__2_glim	NRPS-like	NRPS-like		JAANRM010000537	0	19695	19695	MCL0003	LYS2	None	None	g002:bulky.mainly.phenyl.derivatives.aa=351.1	-150.055	-460.517
Mucorales	Rhizopus oryzae GL40	GCA_011800955	glim	GCA_011800955__3_glim	terpene	terpene		JAANRM010001314	0	9903	9903	MCL0005	carRA_1	None	None	None	-29.0521	-29.0521
Mucorales	Rhizopus oryzae GL40	GCA_011800955	glim	GCA_011800955__4_glim	NRPS-like	NRPS-like		JAANRM010001421	0	8821	8821	MCL0001	NPS_1	None	None	g001:cinnamate.and.succinylbenzoate.derivatives=51.8	-250.631	-250.631
Mucorales	Rhizopus oryzae GL40	GCA_011800955	glim	GCA_011800955__5_glim	NRPS-like	NRPS-like		JAANRM010001940	0	5459	5459	MCL0001	NPS_1	None	None	g001:c13.through.c17=-30.4	-32.7373	-32.7373
Mucorales	Rhizopus oryzae GL53	GCA_011800985	glim	GCA_011800985__1_glim	siderophore	siderophore		JAANRL010000091	5344	17536	12192	MCL0002	SID	None	None	None	-63.9638	-177.988
Mucorales	Rhizopus oryzae GL53	GCA_011800985	glim	GCA_011800985__2_glim	terpene	terpene		JAANRL010001279	0	10001	10001	MCL0005	carRA_1	None	None	None	-29.2095	-29.2095
Mucorales	Rhizopus oryzae GL53	GCA_011800985	glim	GCA_011800985__3_glim	NRPS-like	NRPS-like		JAANRL010001290	0	9944	9944	MCL0003	LYS2	None	None	g002:bulky.mainly.phenyl.derivatives.aa=351.1	-230.259	-460.517
Mucorales	Rhizopus oryzae GL38	GCA_011801035	glim	GCA_011801035__1_glim	siderophore	siderophore		JAANRN010000126	5344	17536	12192	MCL0002	SID	None	None	None	-63.9638	-177.988
Mucorales	Rhizopus oryzae GL38	GCA_011801035	glim	GCA_011801035__2_glim	NRPS-like	NRPS-like		JAANRN010000537	0	19386	19386	MCL0003	LYS2	None	None	g003:bulky.mainly.phenyl.derivatives.aa=351.1	-154.265	-460.517
Mucorales	Rhizopus oryzae GL38	GCA_011801035	glim	GCA_011801035__3_glim	terpene	terpene		JAANRN010000838	2250	14810	12560	MCL0005	carRA_1	None	None	None	-29.2095	-29.2095
Mucorales	Rhizopus oryzae GL31	GCA_011801055	glim	GCA_011801055__1_glim	siderophore	siderophore		JAANRO010000244	18632	26982	8350	MCL0002	SID	None	None	None	-154.963	-154.963
Mucorales	Rhizopus oryzae GL31	GCA_011801055	glim	GCA_011801055__2_glim	terpene	terpene		JAANRO010000509	6852	19433	12581	MCL0005	carRA_1	None	None	None	-29.2095	-29.2095
Mucorales	Rhizopus oryzae GL31	GCA_011801055	glim	GCA_011801055__3_glim	NRPS-like	NRPS-like		JAANRO010002032	0	5328	5328	MCL0001	NPS_1	None	None	g001:c13.through.c17=-30.4	-21.476	-21.476
Mucorales	Rhizopus oryzae GL46	GCA_011801305	glim	GCA_011801305__1_glim	siderophore	siderophore		JAANRS010000247	0	9088	9088	MCL0002	SID	None	None	None	-88.994	-177.988
Mucorales	Rhizopus oryzae GL46	GCA_011801305	glim	GCA_011801305__2_glim	NRPS-like	NRPS-like		JAANRS010000497	0	19373	19373	MCL0003	LYS2	None	None	g003:bulky.mainly.phenyl.derivatives.aa=351.1	-154.494	-460.517
Mucorales	Rhizopus oryzae GL46	GCA_011801305	glim	GCA_011801305__3_glim	terpene	terpene		JAANRS010001246	0	10127	10127	MCL0005	carRA_1	None	None	None	-29.979	-29.979
Mucorales	Rhizopus oryzae GL46	GCA_011801305	glim	GCA_011801305__4_glim	NRPS-like	NRPS-like		JAANRS010002221	0	4783	4783	MCL0001	NPS_1	None	None	g001:cinnamate.and.succinylbenzoate.derivatives=51.8	-250.631	-250.631
Mucorales	Rhizopus oryzae GL22	GCA_011801335	glim	GCA_011801335__1_glim	siderophore	siderophore		JAANRP010000024	26892	38382	11490	MCL0002	SID	None	None	None	-154.963	-154.963
Mucorales	Rhizopus oryzae GL22	GCA_011801335	glim	GCA_011801335__2_glim	terpene	terpene		JAANRP010000557	0	16607	16607	MCL0008	carRA_2	MCL0007	AH_CA	None	-101.52	-92.934
Mucorales	Rhizopus oryzae GL22	GCA_011801335	glim	GCA_011801335__3_glim	terpene	terpene		JAANRP010001146	0	10859	10859	MCL0005	carRA_1	None	None	None	-117.795	-30.2542
Mucorales	Rhizopus oryzae GL22	GCA_011801335	glim	GCA_011801335__4_glim	NRPS-like	NRPS-like		JAANRP010001282	0	9939	9939	MCL0003	LYS2	None	None	g002:bulky.mainly.phenyl.derivatives.aa=351.1	-230.259	-460.517
Mucorales	Rhizopus oryzae GL22	GCA_011801335	glim	GCA_011801335__5_glim	NRPS-like	NRPS-like		JAANRP010001975	0	6370	6370	MCL0001	NPS_1	None	None	g001:cinnamate.and.succinylbenzoate.derivatives=51.8	-250.631	-250.631
Mucorales	Rhizopus oryzae GL22	GCA_011801335	glim	GCA_011801335__6_glim	NRPS-like	NRPS-like		JAANRP010002253	0	5354	5354	MCL0001	NPS_1	None	None	g001:c13.through.c17=-30.4	-21.1462	-21.1462
Mucorales	Rhizopus oryzae GL22	GCA_011801335	glim	GCA_011801335__7_glim	bacteriocin	bacteriocin		JAANRP010003459	0	2520	2520	MCL0778	BAC_1	None	None	None	395.502	395.502
Mucorales	Rhizopus oryzae GL29	GCA_011801385	glim	GCA_011801385__1_glim	siderophore	siderophore		JAANRR010000080	27030	35385	8355	MCL0002	SID	None	None	None	-154.963	-154.963
Mucorales	Rhizopus oryzae GL29	GCA_011801385	glim	GCA_011801385__2_glim	terpene	terpene		JAANRR010000595	0	16222	16222	MCL0008	carRA_2	MCL0007	AH_CA	None	-101.52	-92.934
Mucorales	Rhizopus oryzae GL29	GCA_011801385	glim	GCA_011801385__3_glim	NRPS-like	NRPS-like		JAANRR010001264	0	10003	10003	MCL0003	LYS2	None	None	g002:bulky.mainly.phenyl.derivatives.aa=351.1	-230.259	-460.517
Mucorales	Rhizopus oryzae GL29	GCA_011801385	glim	GCA_011801385__4_glim	NRPS-like	NRPS-like		JAANRR010002221	0	5351	5351	MCL0001	NPS_1	None	None	g001:c13.through.c17=-30.4	-21.1462	-21.1462
Mucorales	Rhizopus oryzae GL45	GCA_011801495	glim	GCA_011801495__1_glim	siderophore	siderophore		JAANRV010000006	49214	60704	11490	MCL0002	SID	None	None	None	-154.963	-154.963
Mucorales	Rhizopus oryzae GL45	GCA_011801495	glim	GCA_011801495__2_glim	NRPS-like	NRPS-like		JAANRV010000526	0	19112	19112	MCL0003	LYS2	None	None	g003:bulky.mainly.phenyl.derivatives.aa=351.1	-154.494	-460.517
Mucorales	Rhizopus oryzae GL45	GCA_011801495	glim	GCA_011801495__3_glim	terpene	terpene		JAANRV010001299	0	9907	9907	MCL0005	carRA_1	None	None	None	-30.2542	-30.2542
Mucorales	Rhizopus oryzae GL45	GCA_011801495	glim	GCA_011801495__4_glim	NRPS-like	NRPS-like		JAANRV010001791	0	6590	6590	MCL0001	NPS_1	None	None	g002:c13.through.c17=-48.1	-21.1643	-21.1643
Mucorales	Rhizopus oryzae GL44	GCA_011801505	glim	GCA_011801505__1_glim	siderophore	siderophore		JAANRU010000106	26901	36283	9382	MCL0002	SID	None	None	None	-154.963	-154.963
Mucorales	Rhizopus oryzae GL44	GCA_011801505	glim	GCA_011801505__2_glim	NRPS-like	NRPS-like		JAANRU010000509	0	19356	19356	MCL0003	LYS2	None	None	g003:bulky.mainly.phenyl.derivatives.aa=351.1	-154.494	-460.517
Mucorales	Rhizopus oryzae GL44	GCA_011801505	glim	GCA_011801505__3_glim	terpene	terpene		JAANRU010000674	0	16296	16296	MCL0005	carRA_1	None	None	None	-149.226	-18.6091
Mucorales	Rhizopus oryzae GL52	GCA_011801555	glim	GCA_011801555__1_glim	siderophore	siderophore		JAANRX010000052	5346	17538	12192	MCL0002	SID	None	None	None	-63.9638	-177.988
Mucorales	Rhizopus oryzae GL52	GCA_011801555	glim	GCA_011801555__2_glim	NRPS-like	NRPS-like		JAANRX010000114	9515	33984	24469	MCL0001	NPS_1	None	None	g005:cinnamate.and.succinylbenzoate.derivatives=51.8	-126.106	-250.631
Mucorales	Rhizopus oryzae GL52	GCA_011801555	glim	GCA_011801555__4_glim	terpene	terpene		JAANRX010000699	0	16032	16032	MCL0005	carRA_1	None	None	None	-117.795	-30.2542
Mucorales	Rhizopus oryzae GL34	GCA_011801575	glim	GCA_011801575__1_glim	siderophore	siderophore		JAANRW010000051	5346	17538	12192	MCL0002	SID	None	None	None	-63.9638	-177.988
Mucorales	Rhizopus oryzae GL34	GCA_011801575	glim	GCA_011801575__3_glim	NRPS-like	NRPS-like		JAANRW010000360	0	23502	23502	MCL0003	LYS2	None	None	g003:bulky.mainly.phenyl.derivatives.aa=351.1	-154.494	-460.517
Mucorales	Rhizopus oryzae GL34	GCA_011801575	glim	GCA_011801575__4_glim	terpene	terpene		JAANRW010001163	0	10847	10847	MCL0005	carRA_1	None	None	None	-117.795	-30.2542
Mucorales	Rhizopus oryzae GL56	GCA_011801605	glim	GCA_011801605__1_glim	siderophore	siderophore		JAANRT010000002	43111	54601	11490	MCL0002	SID	None	None	None	-154.963	-154.963
Mucorales	Rhizopus oryzae GL56	GCA_011801605	glim	GCA_011801605__2_glim	NRPS-like	NRPS-like		JAANRT010000531	0	19166	19166	MCL0003	LYS2	None	None	g003:bulky.mainly.phenyl.derivatives.aa=351.1	-154.494	-460.517
Mucorales	Rhizopus oryzae GL56	GCA_011801605	glim	GCA_011801605__3_glim	NRPS-like	NRPS-like		JAANRT010002070	0	5346	5346	MCL0001	NPS_1	None	None	g001:c13.through.c17=-30.4	-21.1462	-21.1462
Mucorales	Rhizopus oryzae GL49	GCA_011801645	glim	GCA_011801645__1_glim	siderophore	siderophore		JAANRB010000001	5343	17535	12192	MCL0002	SID	None	None	None	-63.9638	-177.988
Mucorales	Rhizopus oryzae GL49	GCA_011801645	glim	GCA_011801645__2_glim	terpene	terpene		JAANRB010000831	2073	14617	12544	MCL0005	carRA_1	None	None	None	-29.2095	-29.2095
Mucorales	Rhizopus oryzae GL49	GCA_011801645	glim	GCA_011801645__3_glim	NRPS-like	NRPS-like		JAANRB010001102	0	11690	11690	MCL0001	NPS_1	None	None	g001:cinnamate.and.succinylbenzoate.derivatives=51.8	-245.548	-245.548
Mucorales	Rhizopus oryzae GL49	GCA_011801645	glim	GCA_011801645__4_glim	NRPS-like	NRPS-like		JAANRB010001299	0	10011	10011	MCL0003	LYS2	None	None	g002:bulky.mainly.phenyl.derivatives.aa=351.1	-230.259	-460.517
Mucorales	Rhizopus oryzae GL26	GCA_011801675	glim	GCA_011801675__1_glim	siderophore	siderophore		JAANQW010000021	5272	17464	12192	MCL0002	SID	None	None	None	-82.2478	-177.988
Mucorales	Rhizopus oryzae GL26	GCA_011801675	glim	GCA_011801675__2_glim	NRPS-like	NRPS-like		JAANQW010001246	0	9932	9932	MCL0003	LYS2	None	None	g002:bulky.mainly.phenyl.derivatives.aa=351.1	-230.259	-460.517
Mucorales	Rhizopus oryzae GL2	GCA_011801705	glim	GCA_011801705__1_glim	siderophore	siderophore		JAANQY010000070	26891	35269	8378	MCL0002	SID	None	None	None	-154.963	-154.963
Mucorales	Rhizopus oryzae GL2	GCA_011801705	glim	GCA_011801705__2_glim	NRPS-like	NRPS-like		JAANQY010001289	0	9927	9927	MCL0003	LYS2	None	None	g002:bulky.mainly.phenyl.derivatives.aa=351.1	-230.259	-460.517
Mucorales	Rhizopus oryzae GL2	GCA_011801705	glim	GCA_011801705__3_glim	terpene	terpene		JAANQY010001304	0	9846	9846	MCL0005	carRA_1	None	None	None	-28.5521	-28.5521
Mucorales	Rhizopus oryzae GL2	GCA_011801705	glim	GCA_011801705__4_glim	NRPS-like	NRPS-like		JAANQY010001792	0	7098	7098	MCL0001	NPS_1	None	None	g001:c13.through.c17=-30.4	-32.7373	-32.7373
Mucorales	Rhizopus oryzae GL30	GCA_011801725	glim	GCA_011801725__1_glim	siderophore	siderophore		JAANQX010000033	5273	17465	12192	MCL0002	SID	None	None	None	-82.2478	-177.988
Mucorales	Rhizopus oryzae GL30	GCA_011801725	glim	GCA_011801725__2_glim	terpene	terpene		JAANQX010000344	2285	21224	18939	MCL0005	carRA_1	None	None	None	-117.795	-30.2542
Mucorales	Rhizopus oryzae GL30	GCA_011801725	glim	GCA_011801725__3_glim	NRPS-like	NRPS-like		JAANQX010001282	0	9925	9925	MCL0003	LYS2	None	None	g002:bulky.mainly.phenyl.derivatives.aa=351.1	-153.506	-460.517
Mucorales	Rhizopus oryzae GL30	GCA_011801725	glim	GCA_011801725__4_glim	NRPS-like	NRPS-like		JAANQX010002371	0	4767	4767	MCL0001	NPS_1	None	None	g001:cinnamate.and.succinylbenzoate.derivatives=51.8	-251.617	-251.617
Mucorales	Rhizopus oryzae GL10	GCA_011801785	glim	GCA_011801785__1_glim	siderophore	siderophore		JAANQR010000057	18581	30071	11490	MCL0002	SID	None	None	None	-154.963	-154.963
Mucorales	Rhizopus oryzae GL10	GCA_011801785	glim	GCA_011801785__2_glim	terpene	terpene		JAANQR010000457	0	17503	17503	MCL0008	carRA_2	MCL0007	AH_CA	None	-101.52	-92.934
Mucorales	Rhizopus oryzae GL10	GCA_011801785	glim	GCA_011801785__3_glim	NRPS-like	NRPS-like		JAANQR010001027	0	11431	11431	MCL0003	LYS2	None	None	g002:bulky.mainly.phenyl.derivatives.aa=351.1	-153.506	-460.517
Mucorales	Rhizopus oryzae GL10	GCA_011801785	glim	GCA_011801785__4_glim	NRPS-like	NRPS-like		JAANQR010001781	0	7105	7105	MCL0001	NPS_1	None	None	g001:c13.through.c17=-30.4	-32.7373	-32.7373
Mucorales	Rhizopus oryzae GL17	GCA_011801815	glim	GCA_011801815__1_glim	siderophore	siderophore		JAANQU010000057	0	9051	9051	MCL0002	SID	None	None	None	-88.994	-177.988
Mucorales	Rhizopus oryzae GL17	GCA_011801815	glim	GCA_011801815__2_glim	NRPS-like	NRPS-like		JAANQU010001900	0	6552	6552	MCL0003	LYS2	None	None	g001:bulky.mainly.phenyl.derivatives.aa=351.1	-460.517	-460.517
Mucorales	Rhizopus oryzae GL41	GCA_011950945	glim	GCA_011950945__1_glim	siderophore	siderophore		JAANRD010000118	18465	29955	11490	MCL0002	SID	None	None	None	-154.963	-154.963
Mucorales	Rhizopus oryzae GL41	GCA_011950945	glim	GCA_011950945__2_glim	NRPS-like	NRPS-like		JAANRD010000495	0	20270	20270	MCL0003	LYS2	None	None	g002:bulky.mainly.phenyl.derivatives.aa=351.1	-150.055	-460.517
Mucorales	Rhizopus oryzae GL41	GCA_011950945	glim	GCA_011950945__3_glim	terpene	terpene		JAANRD010000709	0	16299	16299	MCL0005	carRA_1	None	None	None	-169.157	-18.5125
Mucorales	Rhizopus oryzae GL41	GCA_011950945	glim	GCA_011950945__4_glim	NRPS-like	NRPS-like		JAANRD010000924	0	13483	13483	MCL0001	NPS_1	None	None	g001:cinnamate.and.succinylbenzoate.derivatives=51.8	-250.631	-250.631
Mucorales	Rhizopus oryzae GL41	GCA_011950945	glim	GCA_011950945__5_glim	NRPS-like	NRPS-like		JAANRD010001687	0	7031	7031	MCL0001	NPS_1	None	None	g001:c13.through.c17=-30.4	-32.7373	-32.7373
Mucorales	Rhizopus oryzae GL43	GCA_011950985	glim	GCA_011950985__1_glim	siderophore	siderophore		JAANRF010000122	26859	35248	8389	MCL0002	SID	None	None	None	-154.963	-154.963
Mucorales	Rhizopus oryzae GL43	GCA_011950985	glim	GCA_011950985__2_glim	NRPS-like	NRPS-like		JAANRF010000545	0	19293	19293	MCL0003	LYS2	None	None	g002:bulky.mainly.phenyl.derivatives.aa=351.1	-150.055	-460.517
Mucorales	Rhizopus oryzae GL43	GCA_011950985	glim	GCA_011950985__3_glim	terpene	terpene		JAANRF010001299	0	9871	9871	MCL0005	carRA_1	None	None	None	-29.4658	-29.4658
Mucorales	Rhizopus oryzae GL42	GCA_011951285	glim	GCA_011951285__1_glim	siderophore	siderophore		JAANRG010000180	26879	35287	8408	MCL0002	SID	None	None	None	-154.963	-154.963
Mucorales	Rhizopus oryzae GL42	GCA_011951285	glim	GCA_011951285__2_glim	NRPS-like	NRPS-like		JAANRG010000615	0	19151	19151	MCL0003	LYS2	None	None	g003:bulky.mainly.phenyl.derivatives.aa=351.1	-154.494	-460.517
Mucorales	Rhizopus oryzae GL42	GCA_011951285	glim	GCA_011951285__3_glim	terpene	terpene		JAANRG010001242	0	10111	10111	MCL0005	carRA_1	None	None	None	-30.2542	-30.2542
Mucorales	Rhizopus oryzae GL42	GCA_011951285	glim	GCA_011951285__4_glim	NRPS-like	NRPS-like		JAANRG010001903	0	5074	5074	MCL0001	NPS_1	None	None	g001:c13.through.c17=-30.4	-21.1462	-21.1462
Mucorales	Rhizopus oryzae GL42	GCA_011951285	glim	GCA_011951285__5_glim	NRPS-like	NRPS-like		JAANRG010001948	0	4799	4799	MCL0001	NPS_1	None	None	g001:cinnamate.and.succinylbenzoate.derivatives=51.8	-250.631	-250.631
Mucorales	Rhizopus oryzae GL3	GCA_011951295	glim	GCA_011951295__1_glim	siderophore	siderophore		JAANRC010000063	27077	35453	8376	MCL0002	SID	None	None	None	-154.963	-154.963
Mucorales	Rhizopus oryzae GL3	GCA_011951295	glim	GCA_011951295__2_glim	NRPS-like	NRPS-like		JAANRC010000456	0	19125	19125	MCL0003	LYS2	None	None	g003:bulky.mainly.phenyl.derivatives.aa=351.1	-154.494	-460.517
Mucorales	Rhizopus oryzae GL3	GCA_011951295	glim	GCA_011951295__3_glim	terpene	terpene		JAANRC010000561	0	17233	17233	MCL0008	carRA_2	MCL0007	AH_CA	None	-101.52	-92.934
Mucorales	Rhizopus oryzae GL3	GCA_011951295	glim	GCA_011951295__4_glim	terpene	terpene		JAANRC010001128	0	11046	11046	MCL0005	carRA_1	None	None	None	-117.795	-30.2542
Mucorales	Rhizopus oryzae GL6	GCA_011952045	glim	GCA_011952045__1_glim	siderophore	siderophore		JAANRH010000186	18646	26993	8347	MCL0002	SID	None	None	None	-154.963	-154.963
Mucorales	Rhizopus oryzae GL6	GCA_011952045	glim	GCA_011952045__2_glim	terpene	terpene		JAANRH010000485	0	18619	18619	MCL0005	carRA_1	None	None	None	-125.746	-30.2138
Mucorales	Rhizopus oryzae GL6	GCA_011952045	glim	GCA_011952045__3_glim	terpene	terpene		JAANRH010000623	0	16222	16222	MCL0008	carRA_2	MCL0007	AH_CA	None	-101.52	-92.934
Mucorales	Rhizopus oryzae GL6	GCA_011952045	glim	GCA_011952045__4_glim	NRPS-like	NRPS-like		JAANRH010002379	0	4764	4764	MCL0001	NPS_1	None	None	g001:cinnamate.and.succinylbenzoate.derivatives=51.8	-250.631	-250.631
Mucorales	Rhizopus oryzae GL7	GCA_011952115	glim	GCA_011952115__1_glim	siderophore	siderophore		JAANRI010000029	3246	15438	12192	MCL0002	SID	None	None	None	-91.8006	-177.988
Mucorales	Rhizopus oryzae GL7	GCA_011952115	glim	GCA_011952115__2_glim	terpene	terpene		JAANRI010000526	0	16065	16065	MCL0008	carRA_2	MCL0007	AH_CA	None	-101.52	-92.934
Mucorales	Rhizopus oryzae GL7	GCA_011952115	glim	GCA_011952115__3_glim	NRPS-like	NRPS-like		JAANRI010002033	0	6099	6099	MCL0003	LYS2	None	None	g001:bulky.mainly.phenyl.derivatives.aa=351.1	-460.517	-460.517
Mucorales	Rhizopus oryzae GL37	GCA_011952145	glim	GCA_011952145__1_glim	siderophore	siderophore		JAANRJ010000123	5344	17536	12192	MCL0002	SID	None	None	None	-63.9638	-177.988
Mucorales	Rhizopus oryzae GL37	GCA_011952145	glim	GCA_011952145__2_glim	NRPS-like	NRPS-like		JAANRJ010000487	0	20227	20227	MCL0003	LYS2	None	None	g003:bulky.mainly.phenyl.derivatives.aa=351.1	-154.265	-460.517
Mucorales	Rhizopus oryzae GL37	GCA_011952145	glim	GCA_011952145__3_glim	terpene	terpene		JAANRJ010001288	0	9917	9917	MCL0005	carRA_1	None	None	None	-28.5521	-28.5521
Mucorales	Rhizopus oryzae GL37	GCA_011952145	glim	GCA_011952145__4_glim	NRPS-like	NRPS-like		JAANRJ010002069	0	5079	5079	MCL0001	NPS_1	None	None	g001:c13.through.c17=-30.4	-21.476	-21.476
Mucorales	Rhizopus oryzae GL32	GCA_011952175	glim	GCA_011952175__1_glim	siderophore	siderophore		JAANRK010000044	30630	42120	11490	MCL0002	SID	None	None	None	-154.963	-154.963
Mucorales	Rhizopus oryzae GL32	GCA_011952175	glim	GCA_011952175__2_glim	NRPS-like	NRPS-like		JAANRK010000389	0	23271	23271	MCL0003	LYS2	None	None	g002:bulky.mainly.phenyl.derivatives.aa=351.1	-150.055	-460.517
Mucorales	Rhizopus oryzae GL32	GCA_011952175	glim	GCA_011952175__3_glim	terpene	terpene		JAANRK010000475	0	19279	19279	MCL0005	carRA_1	None	None	None	-169.157	-18.5125
Mucorales	Rhizopus oryzae GL32	GCA_011952175	glim	GCA_011952175__4_glim	NRPS-like	NRPS-like		JAANRK010001618	0	7278	7278	MCL0001	NPS_1	None	None	g001:c13.through.c17=-30.4	-32.7373	-32.7373
Mucorales	Rhizopus oryzae GL32	GCA_011952175	glim	GCA_011952175__5_glim	NRPS-like	NRPS-like		JAANRK010002095	0	4802	4802	MCL0001	NPS_1	None	None	g001:cinnamate.and.succinylbenzoate.derivatives=51.8	-250.631	-250.631
Mucorales	Rhizopus microsporus ATCC 62417	GCA_900000135	gff	GCA_900000135__11_gff	NRPS	NRPS		CCYT01000007.1	495388	539650	44262	MCL0003	LYS2	None	None	g012:bulky.mainly.phenyl.derivatives.aa=356.7	-84.2647	-460.517
Mucorales	Rhizopus microsporus ATCC 62417	GCA_900000135	gff	GCA_900000135__14_gff	terpene	terpene		CCYT01000013.1	537600	558780	21180	MCL0013	SQS_NDUF6	MCL0021	CDA	None	-152.906	-194.048
Mucorales	Rhizopus microsporus ATCC 62417	GCA_900000135	gff	GCA_900000135__17_gff	NRPS-like	NRPS-like		CCYT01000017.1	95947	139191	43244	MCL0001	NPS_1	MCL0100,MCL0160	AH_EST_1,UGT	g009:luciferin=136.1	-36.6553	-64.7436
Mucorales	Rhizopus microsporus ATCC 62417	GCA_900000135	gff	GCA_900000135__18_gff	unknown	terpene		CCYT01000017.1	171609	197475	25866	None	None	MCL0017,MCL0259,MCL0353	SMT_1,HCDH,KAAT	None	-43.6226	None
Mucorales	Rhizopus microsporus ATCC 62417	GCA_900000135	gff	GCA_900000135__1_gff	NRPS-like	NRPS-like		CCYT01000001.1	143033	186294	43261	MCL0001	NPS_1	None	None	g010:cinnamate.and.succinylbenzoate.derivatives=112.8	-64.4383	-38.9508
Mucorales	Rhizopus microsporus ATCC 62417	GCA_900000135	gff	GCA_900000135__20_gff	terpene	terpene		CCYT01000018.1	104717	126033	21316	MCL0010	GGPS	MCL0041,MCL0738	ACAC,ADPPT	None	-3.3	-30.0304
Mucorales	Rhizopus microsporus ATCC 62417	GCA_900000135	gff	GCA_900000135__21_gff	fungal-RiPP	fungal-RiPP		CCYT01000023.1	294014	363460	69446	None	None	MCL0033,MCL0166,MCL0167	P450_1,RMLD,GGT1	None	-88.417	None
Mucorales	Rhizopus microsporus ATCC 62417	GCA_900000135	gff	GCA_900000135__22_gff	terpene	terpene		CCYT01000026.1	166659	188630	21971	MCL0005	carRA_1	None	None	None	-190.448	-24.6672
Mucorales	Rhizopus microsporus ATCC 62417	GCA_900000135	gff	GCA_900000135__23_gff	siderophore	siderophore		CCYT01000033.1	84249	96422	12173	MCL0002	SID	None	None	None	-124.673	-249.346
Mucorales	Rhizopus microsporus ATCC 62417	GCA_900000135	gff	GCA_900000135__24_gff	NRPS-like	NRPS-like		CCYT01000040.1	11954	79652	67698	MCL0001	NPS_1	MCL0123,MCL0276,MCL0445	ABCF_EF3,HPS,CMAS	g015:cinnamate.and.succinylbenzoate.derivatives=143.3	-154.605	-291.609
Mucorales	Rhizopus microsporus ATCC 62417	GCA_900000135	gff	GCA_900000135__25_gff	terpene	terpene		CCYT01000046.1	13346	46351	33005	MCL0008	carRA_2	MCL0007,MCL0012	AH_CA,carB	None	-80.0736	-229.981
Mucorales	Rhizopus microsporus ATCC 62417	GCA_900000135	gff	GCA_900000135__28_gff	siderophore	siderophore		CCYT01000069.1	30730	42941	12211	MCL0002	SID	None	None	None	-84.4089	-263.973
Mucorales	Rhizopus microsporus ATCC 62417	GCA_900000135	gff	GCA_900000135__29_gff	terpene	terpene		CCYT01000073.1	65045	86228	21183	MCL0010	GGPS	None	None	None	-124.411	-282.282
Mucorales	Rhizopus microsporus ATCC 62417	GCA_900000135	gff	GCA_900000135__31_gff	NRPS-like	NRPS-like		CCYT01000126.1	11574	54819	43245	MCL0001	NPS_1	MCL0160	UGT	g009:luciferin=132.5	-43.5606	-311.542
Mucorales	Rhizopus microsporus ATCC 62417	GCA_900000135	gff	GCA_900000135__33_gff	terpene	terpene		CCYT01000138.1	19811	41786	21975	MCL0005	carRA_1	None	None	None	-34.5497	-25.8423
Mucorales	Rhizopus microsporus ATCC 62417	GCA_900000135	gff	GCA_900000135__34_gff	betalactone	betalactone		CCYT01000244.1	8359	31524	23165	MCL0048	LUC	MCL0113,MCL0190	GCDH,HMGCL	g004:cinnamate.and.succinylbenzoate.derivatives=265.3	41.1182	-151.272
Mucorales	Rhizopus microsporus ATCC 62417	GCA_900000135	gff	GCA_900000135__35_gff	terpene	terpene		CCYT01000321.1	12569	28215	15646	MCL0008	carRA_2	None	None	None	-36.388	-88.0734
Mucorales	Rhizopus microsporus ATCC 62417	GCA_900000135	gff	GCA_900000135__37_gff	NRPS-like	NRPS-like		CCYT01000362.1	0	24096	24096	MCL0001	NPS_1	None	None	g002:cinnamate.and.succinylbenzoate.derivatives=143.5	-22.5088	-62.3461
Mucorales	Rhizopus microsporus ATCC 62417	GCA_900000135	gff	GCA_900000135__38_gff	NRPS-like	NRPS-like		CCYT01000743.1	0	5034	5034	MCL0001	NPS_1	None	None	g001:cinnamate.and.succinylbenzoate.derivatives=111.9	-13.4285	-13.4285
Mucorales	Rhizopus microsporus ATCC 62417	GCA_900000135	gff	GCA_900000135__39_gff	NRPS-like	NRPS-like		CCYT01000958.1	0	3579	3579	MCL0003	LYS2	None	None	g001:c18.and.up.or.bile.acid=-115.5	-239.072	-460.517
Mucorales	Rhizopus microsporus ATCC 62417	GCA_900000135	gff	GCA_900000135__3_gff	terpene	terpene		CCYT01000001.1	2121003	2142520	21517	MCL0004	SQS	None	None	None	-115.666	-336.138
Mucorales	Rhizopus microsporus ATCC 62417	GCA_900000135	gff	GCA_900000135__6_gff	betalactone	betalactone		CCYT01000003.1	944344	966123	21779	MCL0048	LUC	MCL0113,MCL0190	GCDH,HMGCL	g001:aryl.and.biaryl.derivatives=-409.0	65.6035	-12.9194
Mucorales	Absidia glauca CBS 101.48 substr. RVII-324 met-	GCA_900079185	gff	GCA_900079185__12_gff	NRPS	NRPS		LT554032.1	3918	69087	65169	MCL0003	LYS2	MCL0123,MCL1180	ABCF_EF3,RHM3	g014:bulky.mainly.phenyl.derivatives.aa=349.4	-154.219	-460.517
Mucorales	Absidia glauca CBS 101.48 substr. RVII-324 met-	GCA_900079185	gff	GCA_900079185__14_gff	terpene	terpene		LT554417.1	971597	993517	21920	MCL0005	carRA_1	MCL0103	TEF1A	None	20.7548	-14.9482
Mucorales	Absidia glauca CBS 101.48 substr. RVII-324 met-	GCA_900079185	gff	GCA_900079185__15_gff	unknown	terpene		LT554468.1	142172	324772	182600	None	None	MCL0160,MCL0336,MCL0556	UGT,DDH,SDR_8	None	-95.3659	None
Mucorales	Absidia glauca CBS 101.48 substr. RVII-324 met-	GCA_900079185	gff	GCA_900079185__17_gff	siderophore	siderophore		LT554591.1	567132	579259	12127	MCL0002	SID	None	None	None	-215.218	-246.934
Mucorales	Absidia glauca CBS 101.48 substr. RVII-324 met-	GCA_900079185	gff	GCA_900079185__18_gff	terpene	terpene		LT554731.1	42895	64148	21253	MCL0010	GGPS	MCL0145	SDR_3	None	-55.5451	-290.453
Mucorales	Absidia glauca CBS 101.48 substr. RVII-324 met-	GCA_900079185	gff	GCA_900079185__19_gff	NRPS-like	NRPS-like		LT554731.1	123996	169469	45473	None	None	None	None	None	-91.6321	None
Mucorales	Absidia glauca CBS 101.48 substr. RVII-324 met-	GCA_900079185	gff	GCA_900079185__1_gff	terpene	terpene		LT549931.1	121641	143230	21589	MCL0004	SQS	None	None	None	-114.242	-331.187
Mucorales	Absidia glauca CBS 101.48 substr. RVII-324 met-	GCA_900079185	gff	GCA_900079185__20_gff	terpene	terpene		LT554760.1	909491	932065	22574	MCL0019	ERG7	None	None	None	-40.1546	0
Mucorales	Absidia glauca CBS 101.48 substr. RVII-324 met-	GCA_900079185	gff	GCA_900079185__23_gff	unknown	terpene		LT554985.1	5495	117814	112319	None	None	MCL0039,MCL0179,MCL0465	ACDH,P450_4,ADH_4	None	-40.3318	None
Mucorales	Absidia glauca CBS 101.48 substr. RVII-324 met-	GCA_900079185	gff	GCA_900079185__25_gff	siderophore	siderophore		LT555210.1	226292	238471	12179	MCL0002	SID	None	None	None	-158.072	-242.771
Mucorales	Absidia glauca CBS 101.48 substr. RVII-324 met-	GCA_900079185	glim	GCA_900079185__2_glim	NRPS-like	NRPS-like		LT551165.1	93523	138268	44745	None	None	None	None	None	-143.855	None
Mucorales	Absidia glauca CBS 101.48 substr. RVII-324 met-	GCA_900079185	gff	GCA_900079185__3_gff	terpene	terpene		LT550087.1	25741	46971	21230	MCL0013	SQS_NDUF6	None	None	None	-92.7021	-185.404
Mucorales	Absidia glauca CBS 101.48 substr. RVII-324 met-	GCA_900079185	gff	GCA_900079185__6_gff	terpene	terpene		LT551165.1	355811	429889	74078	MCL0008	carRA_2	MCL0012,MCL0385	carB,SPAAT	None	-167.973	-107.362
Mucorales	Absidia glauca CBS 101.48 substr. RVII-324 met-	GCA_900079185	gff	GCA_900079185__7_gff	terpene	terpene		LT551814.1	121261	141682	20421	MCL0004	SQS	None	None	None	-84.4789	-310.683
Mucorales	Absidia glauca CBS 101.48 substr. RVII-324 met-	GCA_900079185	gff	GCA_900079185__9_gff	terpene	terpene		LT552062.1	210180	232007	21827	MCL0008	carRA_2	MCL0007	AH_CA	None	-56.0746	-99.9858
Mucorales	Rhizomucor pusillus	GCA_900175165	glim	GCA_900175165__1_glim	terpene	terpene		FWWN02000282.1	0	15098	15098	MCL0019	ERG7	None	None	None	-3.18599	0
Mucorales	Rhizomucor pusillus	GCA_900175165	glim	GCA_900175165__2_glim	unknown	terpene/T3PKS	hybrid	FWWN02000337.1	469	47178	46709	None	None	MCL0067,MCL0076,MCL0440	MFS_1,THIK,ADH_3	None	-73.0749	None
Mucorales	Rhizomucor pusillus	GCA_900175165	glim	GCA_900175165__3_glim	NRPS-like	NRPS-like		FWWN02000419.1	16872	61883	45011	MCL0003	LYS2	MCL0041,MCL1301	ACAC,TSP	g010:bulky.mainly.phenyl.derivatives.aa=323.4	-87.5854	-460.517
Mucorales	Rhizomucor pusillus	GCA_900175165	glim	GCA_900175165__4_glim	siderophore	siderophore		FWWN02000531.1	126042	138095	12053	MCL0002	SID	None	None	None	-41.9664	-109.453
Mucorales	Rhizomucor pusillus	GCA_900175165	glim	GCA_900175165__5_glim	NRPS-like	NRPS-like		FWWN02000614.1	0	31741	31741	MCL0001	NPS_1	None	None	g002:c13.through.c17=62.5	-24.3697	-39.0491
Mucorales	Rhizomucor pusillus	GCA_900175165	glim	GCA_900175165__7_glim	siderophore	siderophore		FWWN02000654.1	689	12726	12037	MCL0002	SID	None	None	None	-250.045	-255.822
Mucorales	Rhizomucor pusillus	GCA_900175165	glim	GCA_900175165__8_glim	terpene	terpene		FWWN02000697.1	85397	107016	21619	MCL0008	carRA_2	MCL0007,MCL0012	AH_CA,carB	None	-101.982	-150.03

## Sheet: Table.S4_Prediction_of_clusters
assembly	organism	order	detected on GFF annotation only	detected only via GLIMMER	detected in both settings	total	availability of GFF
GCA_003547095	Diversispora epigaea IT104	Diversisporales	6	0	0	6	annotated
GCA_003550325	Gigaspora rosea DAOM 194757	Diversisporales	25	0	0	25	annotated
GCA_009809945	Gigaspora margarita BEG34	Diversisporales	27	0	1	28	annotated
GCA_002261195	Bifiguratus adelaidae AZ0501	Endogonales	8	2	7	17	annotated
GCA_003990745	Jimgerdemannia flammicorona GMNB39	Endogonales	4	1	2	7	annotated
GCA_003990765	Jimgerdemannia flammicorona AD002	Endogonales	3	2	3	8	annotated
GCA_003990785	Endogone sp. FLAS-F59071	Endogonales	2	3	1	6	annotated
GCA_000439145	Rhizophagus irregularis DAOM 181602=DAOM 197198	Glomerales	7	0	0	7	annotated
GCA_000597605	Rhizophagus irregularis DAOM 197198w	Glomerales	0	0	0	0	raw
GCA_000597625	Rhizophagus irregularis DAOM 197198w	Glomerales	0	0	0	0	raw
GCA_000597645	Rhizophagus irregularis DAOM 197198w	Glomerales	0	0	0	0	raw
GCA_000597665	Rhizophagus irregularis DAOM 197198w	Glomerales	0	0	0	0	raw
GCA_000597685	Rhizophagus irregularis DAOM 197198w	Glomerales	7	0	0	7	annotated
GCA_001593125	Rhizophagus irregularis A1	Glomerales	8	0	0	8	annotated
GCA_001593145	Rhizophagus irregularis A4	Glomerales	6	0	0	6	annotated
GCA_001593155	Rhizophagus irregularis C2	Glomerales	9	0	0	9	annotated
GCA_001593205	Rhizophagus irregularis A5	Glomerales	7	0	0	7	annotated
GCA_002897155	Rhizophagus irregularis DAOM 181602=DAOM 197198	Glomerales	10	0	0	10	annotated
GCA_003203555	Rhizophagus clarus HR1	Glomerales	10	0	0	10	annotated
GCA_003549995	Rhizophagus sp. MUCL 43196	Glomerales	7	0	0	7	annotated
GCA_003550305	Glomus cerebriforme DAOM 227022	Glomerales	11	0	0	11	annotated
GCA_003833025	Glomus cerebriforme JS1	Glomerales	0	0	0	0	raw
GCA_003833115	Rhizophagus irregularis DAOM 240409	Glomerales	0	0	0	0	raw
GCA_003833135	Oehlia diaphana SD1	Glomerales	0	0	0	0	raw
GCA_000240685	Mortierella alpina ATCC 32222	Mortierellales	0	22	0	22	raw
GCA_000507065	Mortierella alpina B6842	Mortierellales	0	29	0	29	raw
GCA_000739165	Podila verticillata NRRL 6337	Mortierellales	4	3	13	20	annotated
GCA_001021685	Mortierella alpina CCTCC M207067	Mortierellales	0	28	0	28	raw
GCA_001651415	Linnemannia elongata AG-77	Mortierellales	2	1	5	8	annotated
GCA_002105155	Lobosporangium transversale NRRL 3116	Mortierellales	3	0	2	5	annotated
GCA_011634665	Mortierella sp. BCC40632	Mortierellales	0	3	0	3	raw
GCA_000149305	Rhizopus delemar RA 99-880	Mucorales	8	2	6	16	annotated
GCA_000325505	Rhizopus microsporus var. chinensis CCTCC M201021	Mucorales	0	8	0	8	raw
GCA_000401635	Mucor circinelloides 1006PhL	Mucorales	5	1	8	14	annotated
GCA_000587855	Mucor irregularis B50	Mucorales	0	8	0	8	raw
GCA_000611695	Rhizomucor miehei CAU432	Mucorales	0	7	0	7	raw
GCA_000696895	Mucor velutinosus B5328	Mucorales	0	12	0	12	raw
GCA_000696915	Rhizopus oryzae B7407	Mucorales	0	7	0	7	raw
GCA_000696935	Mucor circinelloides B8987	Mucorales	0	8	0	8	raw
GCA_000696955	Syncephalastrum racemosum B6101	Mucorales	0	15	0	15	raw
GCA_000696975	Apophysomyces trapeziformis B9324	Mucorales	0	6	0	6	raw
GCA_000696995	Apophysomyces elegans B7760	Mucorales	0	5	0	5	raw
GCA_000697015	Cunninghamella elegans B9769	Mucorales	0	1	0	1	raw
GCA_000697035	Rhizopus stolonifer B9770	Mucorales	0	6	0	6	raw
GCA_000697055	Saksenaea vasiformis B4078	Mucorales	0	4	0	4	raw
GCA_000697075	Rhizopus oryzae Type I NRRL 13440	Mucorales	0	9	0	9	raw
GCA_000697095	Rhizopus oryzae Type I NRRL 18148	Mucorales	0	7	0	7	raw
GCA_000697115	Rhizopus oryzae Type I NRRL 21396	Mucorales	0	11	0	11	raw
GCA_000697135	Rhizopus oryzae 99-133 99-133	Mucorales	0	8	0	8	raw
GCA_000697155	Rhizopus delemar Type I NRRL 21789	Mucorales	0	10	0	10	raw
GCA_000697175	Lichtheimia corymbifera 008-049	Mucorales	0	11	0	11	raw
GCA_000697195	Rhizopus oryzae 97-1192	Mucorales	0	8	0	8	raw
GCA_000697215	Cunninghamella bertholletiae 175	Mucorales	0	0	0	0	raw
GCA_000697235	Cokeromyces recurvatus B5483	Mucorales	0	4	0	4	raw
GCA_000697255	Mucor racemosus B9645	Mucorales	0	8	0	8	raw
GCA_000697275	Rhizopus microsporus B9738	Mucorales	0	9	0	9	raw
GCA_000697295	Mucor indicus B7402	Mucorales	0	6	0	6	raw
GCA_000697315	Cunninghamella bertholletiae B7461	Mucorales	0	0	0	0	raw
GCA_000697355	Syncephalastrum monosporum B8922	Mucorales	0	13	0	13	raw
GCA_000697395	Lichtheimia ramosa B5792	Mucorales	0	3	0	3	raw
GCA_000697435	Mucor irregularis B7584	Mucorales	0	9	0	9	raw
GCA_000697475	Lichtheimia corymbifera B2541	Mucorales	0	10	0	10	raw
GCA_000697495	Saksenaea oblongispora B3353	Mucorales	0	4	0	4	raw
GCA_000697605	Rhizopus oryzae HUMC 02	Mucorales	0	9	0	9	raw
GCA_000697725	Rhizopus oryzae 99-892 99-892	Mucorales	0	6	0	6	raw
GCA_000723665	Lichtheimia corymbifera JMRC:FSU:9682	Mucorales	6	1	8	15	annotated
GCA_000738555	Lichtheimia ramosa B5399 B5399	Mucorales	0	5	0	5	raw
GCA_000738565	Rhizopus microsporus var rhizopodiformus B7455	Mucorales	0	10	0	10	raw
GCA_000738585	Rhizopus delemar Type II NRRL 21477	Mucorales	0	9	0	9	raw
GCA_000738595	Rhizopus delemar Type II NRRL 21447	Mucorales	0	10	0	10	raw
GCA_000738605	Rhizopus delemar Type II NRRL 21446	Mucorales	0	7	0	7	raw
GCA_000787465	Thermomucor indicae-seudaticae HACC 243	Mucorales	0	6	0	6	raw
GCA_000825725	Rhizopus microsporus	Mucorales	12	0	8	20	annotated
GCA_000938895	Parasitella parasitica CBS 412.66 substr. NGI-315 ade-	Mucorales	8	0	4	12	annotated
GCA_000945115	Lichtheimia ramosa	Mucorales	12	1	6	19	annotated
GCA_000950595	Mucor ambiguus NBRC 6742	Mucorales	3	0	8	11	annotated
GCA_001276145	Mucor circinelloides WJ11	Mucorales	0	8	0	8	raw
GCA_001599575	Mucor circinelloides JCM 22480	Mucorales	0	8	0	8	raw
GCA_001599635	Actinomucor elegans JCM 22485	Mucorales	0	5	0	5	raw
GCA_001638945	Mucor lusitanicus CBS 277.49 CBS 277.49	Mucorales	3	0	12	15	annotated
GCA_001638985	Phycomyces blakesleeanus NRRL 1555(-)	Mucorales	8	1	6	15	annotated
GCA_001650995	Gongronella sp. w5 w5	Mucorales	0	7	0	7	raw
GCA_001683725	Choanephora cucurbitarum KUS-F28377	Mucorales	10	0	4	14	annotated
GCA_002083735	Rhizopus microsporus ATCC 11559	Mucorales	8	0	5	13	annotated
GCA_002083745	Rhizopus microsporus var. microsporus ATCC 52814	Mucorales	11	0	3	14	annotated
GCA_002104935	Hesseltinella vesiculosa NRRL 3301	Mucorales	6	1	6	13	annotated
GCA_002105135	Syncephalastrum racemosum NRRL 2496	Mucorales	6	3	9	18	annotated
GCA_002105175	Absidia repens NRRL 1336	Mucorales	10	0	6	16	annotated
GCA_002708625	Rhizopus microsporus ATCC 52813	Mucorales	13	0	3	16	annotated
GCA_002749535	Apophysomyces variabilis NCCPF 102052	Mucorales	0	4	0	4	raw
GCA_003325415	Rhizopus stolonifer LSU 92-RS-03	Mucorales	11	2	5	18	annotated
GCA_003325435	Rhizopus azygosporus CBS 357.93	Mucorales	15	0	7	22	annotated
GCA_003951145	Jimgerdemannia lactiflua OSC162217	Endogonales	0	5	0	5	raw
GCA_006680115	Rhizopus microsporus var. rhizopodiformis B11533	Mucorales	0	6	0	6	raw
GCA_010203745	Mucor lusitanicus MU402	Mucorales	4	1	11	16	annotated
GCA_011762625	Rhizopus microsporus GL35	Mucorales	0	5	0	5	raw
GCA_011762635	Rhizopus microsporus GL58	Mucorales	0	5	0	5	raw
GCA_011763475	Rhizopus microsporus GL61	Mucorales	0	5	0	5	raw
GCA_011763565	Rhizopus microsporus GL28	Mucorales	0	4	0	4	raw
GCA_011763585	Rhizopus delemar GL15	Mucorales	0	4	0	4	raw
GCA_011763605	Rhizopus delemar GL27	Mucorales	0	5	0	5	raw
GCA_011763645	Rhizopus oryzae GL39	Mucorales	0	9	0	9	raw
GCA_011763695	Rhizopus delemar GL14	Mucorales	0	5	0	5	raw
GCA_011763715	Rhizopus delemar GL12	Mucorales	0	3	0	3	raw
GCA_011763735	Rhizopus delemar GL23	Mucorales	0	5	0	5	raw
GCA_011763755	Rhizopus delemar GL62	Mucorales	0	4	0	4	raw
GCA_011763775	Rhizopus oryzae GL16	Mucorales	0	3	0	3	raw
GCA_011763795	Rhizopus delemar GL50	Mucorales	0	6	0	6	raw
GCA_011763815	Rhizopus delemar GL24	Mucorales	0	5	0	5	raw
GCA_011763835	Rhizopus delemar GL55	Mucorales	0	5	0	5	raw
GCA_011763855	Rhizopus delemar GL51	Mucorales	0	5	0	5	raw
GCA_011763875	Rhizopus oryzae GL20	Mucorales	0	4	0	4	raw
GCA_011763895	Rhizopus delemar GL25	Mucorales	0	3	0	3	raw
GCA_011763915	Rhizopus delemar GL54	Mucorales	0	4	0	4	raw
GCA_011763935	Rhizopus oryzae GL60	Mucorales	0	5	0	5	raw
GCA_011763955	Rhizopus oryzae GL36	Mucorales	0	7	0	7	raw
GCA_011763975	Rhizopus oryzae GL48	Mucorales	0	3	0	3	raw
GCA_011763995	Rhizopus oryzae GL9	Mucorales	0	3	0	3	raw
GCA_011764025	Rhizopus oryzae GL11	Mucorales	0	4	0	4	raw
GCA_011764045	Rhizopus microsporus GL19	Mucorales	0	3	0	3	raw
GCA_011764055	Rhizopus oryzae GL1	Mucorales	0	8	0	8	raw
GCA_011764125	Rhizopus oryzae GL8	Mucorales	0	4	0	4	raw
GCA_011764145	Rhizopus delemar GL13	Mucorales	0	3	0	3	raw
GCA_011764185	Rhizopus oryzae GL21	Mucorales	0	5	0	5	raw
GCA_011764225	Rhizopus oryzae GL4	Mucorales	0	5	0	5	raw
GCA_011764265	Rhizopus oryzae GL5	Mucorales	0	5	0	5	raw
GCA_011800955	Rhizopus oryzae GL40	Mucorales	0	5	0	5	raw
GCA_011800985	Rhizopus oryzae GL53	Mucorales	0	3	0	3	raw
GCA_011801035	Rhizopus oryzae GL38	Mucorales	0	3	0	3	raw
GCA_011801055	Rhizopus oryzae GL31	Mucorales	0	3	0	3	raw
GCA_011801305	Rhizopus oryzae GL46	Mucorales	0	4	0	4	raw
GCA_011801335	Rhizopus oryzae GL22	Mucorales	0	7	0	7	raw
GCA_011801385	Rhizopus oryzae GL29	Mucorales	0	4	0	4	raw
GCA_011801495	Rhizopus oryzae GL45	Mucorales	0	4	0	4	raw
GCA_011801505	Rhizopus oryzae GL44	Mucorales	0	3	0	3	raw
GCA_011801555	Rhizopus oryzae GL52	Mucorales	0	3	0	3	raw
GCA_011801575	Rhizopus oryzae GL34	Mucorales	0	3	0	3	raw
GCA_011801605	Rhizopus oryzae GL56	Mucorales	0	3	0	3	raw
GCA_011801645	Rhizopus oryzae GL49	Mucorales	0	4	0	4	raw
GCA_011801675	Rhizopus oryzae GL26	Mucorales	0	2	0	2	raw
GCA_011801705	Rhizopus oryzae GL2	Mucorales	0	4	0	4	raw
GCA_011801725	Rhizopus oryzae GL30	Mucorales	0	4	0	4	raw
GCA_011801785	Rhizopus oryzae GL10	Mucorales	0	4	0	4	raw
GCA_011801815	Rhizopus oryzae GL17	Mucorales	0	2	0	2	raw
GCA_011950945	Rhizopus oryzae GL41	Mucorales	0	5	0	5	raw
GCA_011950985	Rhizopus oryzae GL43	Mucorales	0	3	0	3	raw
GCA_011951285	Rhizopus oryzae GL42	Mucorales	0	5	0	5	raw
GCA_011951295	Rhizopus oryzae GL3	Mucorales	0	4	0	4	raw
GCA_011952045	Rhizopus oryzae GL6	Mucorales	0	4	0	4	raw
GCA_011952115	Rhizopus oryzae GL7	Mucorales	0	3	0	3	raw
GCA_011952145	Rhizopus oryzae GL37	Mucorales	0	4	0	4	raw
GCA_011952175	Rhizopus oryzae GL32	Mucorales	0	5	0	5	raw
GCA_900000135	Rhizopus microsporus	Mucorales	14	0	8	22	annotated
GCA_900079185	Absidia glauca CBS 101.48	Mucorales	6	1	8	15	annotated
GCA_900175165	Rhizomucor pusillus	Mucorales	0	7	0	7	raw
GCA_000534915	Umbelopsis isabellina NBRC 7884	Umbelopsidales	0	6	0	6	raw
GCA_000697415	Umbelopsis isabellina B7317	Umbelopsidales	0	10	0	10	raw
					total	1215

## Sheet: Tables.S5_MCL_clusters
candidate_mcl	sequence_count	abbreviation	description	has_MIBIG	is_core
MCL0001	280	NPS_1	class II/III adenylate-forming reductase, NRPS-like; A-T-SDR domain structure (NPS)	1	1
MCL0002	158	SID	NRPS-independent siderophore synthase, IucA/IucC homolog	1	1
MCL0003	149	LYS2	class I adenylate-forming reductase, NRPS-like; ADA-A-T-SDR domain structure; Lys2 aminoadipate reductase homolog	1	1
MCL0004	95	SQS	squalene synthase	1	1
MCL0005	94	carRA_1	bifunctional lycopene cyclase/phytoene synthase subgroup #1	1	1
MCL0006	88	NRPS	canonical nonribosomal peptide synthase	1	1
MCL0007	86	AH_CA	alpha/beta hydrolase or carbonic anhydrase domain signature	1	0
MCL0008	78	carRA_2	bifunctional lycopene cyclase/phytoene synthase subgroup #2	1	1
MCL0009	64	WD40_PWP2	WD40 repeat containing/periodic tryptophan protein 2 homologs	0	0
MCL0010	61	GGPS	geranylgeranyl pyrophosphate synthase	1	1
MCL0011	52	STPK_1	serine/threonine protein kinase, subgroup #1	0	0
MCL0012	47	carB	phytoene desaturase	1	0
MCL0013	45	SQS_NDUF6	squalene/phytoene synthase; similarity to NDUF6 (NADH dehydrogenase (ubiquinone) complex I, assembly factor 6)	1	1
MCL0014	45	MPV17_PMP22	mitochondrial Mpv17/PMP22 family protein (MPV17/PMP22); likely involved in class I peroxisomal protein membrane import	0	0
MCL0015	45	KC_1	potassium channel; subgroup #1; TLDc motif signature (PS51886)	0	0
MCL0016	44	KIN	kinesin; coiled coil	0	0
MCL0017	42	SMT_1	S-adenosyl-L-methionine-dependent methyltransferase	1	0
MCL0018	39	IPCSr	inositolphosphorylceramide synthase regulatory subunit homolog	0	0
MCL0019	38	ERG7	lanosterol synthase	0	1
MCL0020	33	ZnDBF	zinc finger, DBF-type	0	0
MCL0021	33	CDA	chitin deacetylase	1	0
MCL0022	32	STPK_2	serine/threonine protein kinase, subgroup #2	0	0
MCL0023	31	ABCG_PM20	ABC transporter class G, peptidase M20	1	0
MCL0024	29	BYST_YBB9	Bystin; Ybb9 homolog	0	0
MCL0025	27	CHAP	DnaJ+UreE chaperone/metallo-chaperone	0	0
MCL0026	27	ALDH_1	aldehyde dehydrogenase	1	0
MCL0027	27	KC_2	potassium channel; subgroup #2	0	0
MCL0028	26	PX_NEX	PhoX associated protein/sorting nexin, possibly involved in intracellular signalling (PX/NEX); 40% orphan sequences	0	0
MCL0029	25	MFTC	mitochondrial folate transporter/carrier	0	0
MCL0030	25	ORPH_1	orphan; no similarity in MiBIG/SwissProt, no frequent (30%+) domain signatures	0	0
MCL0031	24	PKS_NRPS	hybrid polyketide/nonribosomal peptide synthase	1	1
MCL0032	24	CAKL	casein kinase like	0	0
MCL0033	23	P450_1	P450, E-class, subgroup #1	1	0
MCL0034	21	ORPH_2	orphan; no similarity in MiBIG/SwissProt, no frequent (30%+) domain signatures	0	0
MCL0035	21	ACNAC	acyl-CoA N-acyltransferase; most similar to N-myristoyltransferase	0	0
MCL0036	21	P28	peptidase M28	0	0
MCL0037	21	DYN	dynamin	0	0
MCL0038	21	COX19	mitochondrial cytochrome c oxidase assembly; over 30% orphan sequences with no detectable domain signature	0	0
MCL0039	21	ACDH	acyl-CoA dehydrogenase; carbamoyl-phosphate synthetase large subunit-like	1	0
MCL0040	20	RL40_EPI	mainly ubiquitin-60S ribosomal protein L40 homologs; ubiquitin-like domain signatures (30% of members contain a NADP-epimerase domain, single member contains both)	1	0
MCL0041	20	ACAC	acyl-CoA carboxylase	1	0
MCL0042	20	RIX1	RIX1 ribosomal complex assembly protein	0	0
MCL0043	19	TC1L	Tc1-like endonuclease; transposone-related; 30% orphan signatures	0	0
MCL0044	19	NUQR	NADH:ubiquinone oxidoreductase, ESSS subunit	0	0
MCL0045	19	SEL1	Sel1-like (tetratricopeptide) repeats containing protein	0	0
MCL0046	19	14_3_3	14-3-3 protein	0	0
MCL0047	19	FAAL_ACP	fatty acyl-AMP ligase and/or acyl carrier protein	1	0
MCL0048	19	LUC	adenylate-forming reductase; AMP-dependent synthetase/ligase; similar to insect luciferases and plant 4-coumarate:coenzyme A ligases	1	1
MCL0049	19	HDAC	NAD-dependent histone deacetylase; frequent Zn-finger FYVE-related	0	0
MCL0050	18	TSEX	putative threonine/serine exporter	0	0
MCL0051	18	TDUS	tRNA-dihydrouridine synthase	0	0
MCL0052	18	RNI_1	leucin rich repeat containing proteins (RNI-like superfamily)	0	0
MCL0053	18	RNI_2	leucin rich repeat containing proteins (RNI-like superfamily)	0	0
MCL0054	18	ABCC	multidrug resistance protein; ABC-C family transporter (MRP)	1	0
MCL0055	18	ATPF	ATP synthase F0 complex subunit 4, mitochondrial	0	0
MCL0056	17	ALG11	ALG11 mannosyltransferase, N-terminal	0	0
MCL0057	17	PPZ	serine/threonine-protein phosphatases	0	0
MCL0058	17	ORPH_3	orphan, no domain signatures/similarities to MIBIG/SwissProt	0	0
MCL0059	17	COAC	actin-depolymerising factors; similarity to coactosin (involved in leukotriene biosynthesis, required for lipooxygenase activity)	0	0
MCL0060	17	RS17	30S ribosomal protein S17	0	0
MCL0061	17	ZnFYVE	zinc finger, FYVE/PHD-type; few members with protein phosphatase similarity (PP2C)	0	0
MCL0062	17	RRP40	exosome complex component rrp40; cellular RNA processing and degradation	0	0
MCL0063	16	CATC	calcium/cation-transporting ATPase	0	0
MCL0064	16	SEC22	longin domain, similarity to Sec22 vesicle protein trafficking protein	0	0
MCL0065	16	CACM	choline/carnitine o-acyltransferase; likely mitochondrial	0	0
MCL0066	16	PHK	phosphorylase kinase	0	0
MCL0067	16	MFS_1	major facilitator superfamily, sugar transporter-like	1	0
MCL0068	16	AKR_1	aldo/keto reductase; similar to Pau7 reductase involved in paulomycin biosynthesis in Streptomyces sp.	1	0
MCL0069	16	GALE	UDP-glucose_4-epimerase	1	0
MCL0070	16	WD40_YVTN_1	WD40/YVTN repeat-like-containing domain superfamily	0	0
MCL0071	16	ArfGAP	ArfGAP domain superfamily – Arf GTPase activator	0	0
MCL0072	16	DUF5588	DUF5588 (ca 30%); coiled coil; rest is mostly orphan proteins (>50%)	0	0
MCL0073	16	HOSC	homocitrate synthase	1	0
MCL0074	16	P450_2	cytochrome P450, E-class, subgroup #2	1	0
MCL0075	16	UNK_1	coiled coil; disjoint similarities to different domains (zinc finger, methyltransferase, hexapeptide repeat)	0	0
MCL0076	16	THIK	beta-ketothiolase (3-ketoacyl-CoA thiolase, peroxisomal)	1	0
MCL0077	15	EIF1A	translation initiation factor 1A (eIF-1A)	0	0
MCL0078	15	DRG1	homolog of developmentally-regulated GTP-binding protein 1	0	0
MCL0079	15	KC_3	BTP/POZ homodimerization domain; similarity to potassium Channel Kv1.1	0	0
MCL0080	14	UNK_2	disjoint similarities (>50% members with no similarity), some members (<30%) similar to zinc finger DBF-type and regulatory region of Dfp1/Him1	0	0
MCL0081	14	MCA1	caspase domain (similarity to metacaspase-1)	0	0
MCL0082	14	ZnC2H2_1	zinc finger C2H2-type subgroup #1	0	0
MCL0083	14	STPK_3	serine/threonine-protein kinase WNK with no lysine-related	0	0
MCL0084	14	LYSM	LysM domain	0	0
MCL0085	14	NHP	non-histone chromosomal protein; high mobility group box domain superfamily	0	0
MCL0086	14	UNK_3	disjoint similarities; BTP/POZ homodimerization domain; similarity to potassium Channel Kv1.1; over 40% orphan sequences	0	0
MCL0087	14	ORPH_4	orphan, no domain signatures/similarities to MIBIG/SwissProt except coiled coil in over 40%	0	0
MCL0088	14	MSSC	mitochondrial substrate/solute carrier	0	0
MCL0089	13	IMP	importin (armadillo-like helical fold)	0	0
MCL0090	13	WD40_YVTN_2	WD40/YVTN repeat-like-containing domain superfamily	0	0
MCL0091	13	RAS	small GTPase, Ras-type	0	0
MCL0092	13	HSP70	heat shock protein 70 family	0	0
MCL0093	13	GH5	glycosidase family 5; similarity to ergosteryl-beta-glucosidase	0	0
MCL0094	13	GPN	GPN-loop GTPase; required for import of RNA polymerase type II	0	0
MCL0095	13	RAB	small GTPase Rab type	0	0
MCL0096	12	CATX	cation/H+ antiporter	0	0
MCL0097	12	STPK_3	serine/threonine kinase	0	0
MCL0098	12	AHA1	activator of Hsp90 ATPase homologue 1-like	0	0
MCL0099	12	SDR_1	short-chain dehydrogenase/reductase SDR; many similarities to known biosynthetic (e.g. prostaglandin, bacilysin, momilactone)	1	0
MCL0100	12	AH_EST_1	alpha/beta hydrolase fold-3; likely esterase/lipase	1	0
MCL0101	12	SULP	SulP transporter (sulphate permease)	0	0
MCL0102	12	SAHH	partial similarity to SAM-dependent adenosylhomocysteinase (40% of cluster members)	0	0
MCL0103	12	TEF1A	translation elongation factor 1-alpha	1	0
MCL0104	12	ORPH_5	orphan	0	0
MCL0105	11	SDR_2	short-chain dehydrogenase/reductase SDR	1	0
MCL0106	11	DEAD	ATP hydrolases; partial similarity to DEAD box helicases (>60% members)	0	0
MCL0107	11	MSN1	PAU7	0	0
MCL0108	11	COG5	conserved oligomeric Golgi complex subunit 5	0	0
MCL0109	11	P34	alpha and gamma adaptin binding protein p34 (ca 30% members)	0	0
MCL0110	11	AP1S	AP-1 complex subunit (clathrin adaptor complex, small chain)	0	0
MCL0111	11	PPCE	prolyl endopeptidase (peptidase S9)	0	0
MCL0112	11	PPOX	protoporphyrinogen oxidase	0	0
MCL0113	11	GCDH	glutaryl-CoA dehydrogenase, mitochondrial	1	0
MCL0114	11	CREBP	cAMP response element binding protein	0	0
MCL0115	11	ADH_1	alcohol dehydrogenase, zinc-type (>60% members with similarity to sorbitol type DHs)	1	0
MCL0116	11	AH_EST_2	alpha/beta hydrolase fold-3; likely esterase/lipase	0	0
MCL0117	11	NBP35	Mrp/NBP35 ATP-binding protein; likely involved in iron regulation/iron-sulfur cluster assembly	1	0
MCL0118	10	GBPL	WD40/YVTN repeat-like-containing domain superfamily; similarity to guanine nucleotide-binding protein subunits	0	0
MCL0119	10	RT	reverse transcriptase/integrase, 40% members have aspartic peptidase domain	0	0
MCL0120	10	WD40_YVTN_3	WD40/YVTN repeat-like-containing domain superfamily	0	0
MCL0121	10	ZnC2H2_2	zinc finger C2H2-type subgroup #2	0	0
MCL0122	10	MFS_2	fusion - major facilitator superfamily with adaptor protein complex AP-3	1	0
MCL0123	10	ABCF_EF3	ATP-binding cassette domain of elongation factor 3, subfamily F	1	0
MCL0124	10	EPHX	bifunctional epoxide hydrolase homolog (alpha/beta hydrolase fold-1)	1	0
MCL0125	10	S24e	ribosomal protein S24e; in some cases fused with zinc permease/thioreductase	0	0
MCL0126	10	bZIP_GCN4	basic leucine zipper (bZIP) domain of General control protein GCN4	0	0
MCL0127	10	G10	in 50% cases G10 protein similarity, 50% - orphan with no similarity	0	0
MCL0128	10	PHYH	phytanoyl-CoA dioxygenase	0	0
MCL0129	10	TMA7	translation machinery-associated protein 7 homolog	0	0
MCL0130	10	bHLH	Myc-type, basic helix-loop-helix (bHLH) domain	0	0
MCL0131	10	RDR	RNA-dependent RNA polymerase, eukaryotic-type	0	0
MCL0132	10	PRO41	PTHR40629; similarity to PRO41 from Sordaria macrospora – essential for fruiting body formation	0	0
MCL0133	10	TIM13	mitochondrial import inner membrane translocase subunit tim13	0	0
MCL0134	10	GRR1	SCF-E3 ubiquitin ligase complex F-box protein GRR1; involved in carbon catabolite repression, glucose-dependent divalent cation transport, glucose transport, morphogenesis, and sulfite detoxification	0	0
MCL0135	10	ZIP2	zinc/iron permease; similarity to ZIP2 from S. pombe	0	0
MCL0136	10	CARN	carnosine N-methyltransferase	0	0
MCL0137	10	ACPK	acetate/propionate kinase	0	0
MCL0138	10	SLC35	solute carrier family 35 member F3/F – similarity to EmrE multidrug efflux transporter	0	0
MCL0139	10	GEF	guanyl exchange factor; Dbl/citron/pleckstrin similarities	0	0
MCL0140	10	DISJ	disjoint – ion transport domain/tricorn protease/WD40 YTNV	0	0
MCL0141	10	ORPH	orphan (70%, 3 members with limited zinc finger C2H2 signature)	0	0
MCL0145	9	SDR_3	short-chain dehydrogenase/reductase SDR, similarities to D-arabinitol 2-dehydrogenase	1	0
MCL0158	9	TAUD	alpha-ketoglutarate-dependent taurine dioxygenase	1	0
MCL0160	9	UGT	UDP-glucuronosyl/UDP-glucosyltransferase	1	0
MCL0162	9	P450_3	cytochrome P450, E-class, subgroup #3	1	0
MCL0166	9	RMLD	dTDP-4-dehydrorhamnose reductase family	1	0
MCL0167	9	GGT1	glutathione hydrolase proenzyme	1	0
MCL0178	8	BLAC	beta-lactamase-like	1	0
MCL0179	8	P450_4	cytochrome P450, E-class, subgroup #4	1	0
MCL0182	8	ACOX	(peroxisomal) acyl-coenzyme A oxidase	1	0
MCL0190	8	HMGCL	hydroxymethylglutaryl-CoA lyase	1	0
MCL0193	8	AAT	aminotransferase class-III (PLP-dependent, some similarity to aminobutyrate aminotransferase)	1	0
MCL0196	8	CPSA	carbamoyl-phosphate synthetase, arginine-specific	1	0
MCL0205	7	ADHX	zinc-dependent alcohol dehydrogenase, class III (similar to s-(hydroxymethyl)glutathione dehydrogenase)	1	0
MCL0213	7	MFS_3	major facilitator superfamily (monocarboxylate transporter)	1	0
MCL0224	7	ABCD	ABC transporter, subfamily D	1	0
MCL0225	7	EFMT2	SAM-dependent protein-lysine N-methyltransferase (similar EEF1A lysine methyltransferase)	1	0
MCL0228	7	MPG1	sugar-1-phosphate guanyl transferase (most similar to mannosyl-GT)	1	0
MCL0241	6	MFS_4	major facilitator superfamily (inorganic phosphate permease)	1	0
MCL0248	6	P450_5	cytochrome P450, E-class	1	0
MCL0255	6	SDR_4	short-chain dehydrogenase/reductase SDR	1	0
MCL0259	6	HCDH	3-hydroxyacyl-CoA dehydrogenase	1	0
MCL0260	6	LFAT	long-chain fatty acid transport protein	1	0
MCL0266	6	LACS	long chain acyl-CoA synthetase (distant FUM16 homolog)	1	0
MCL0276	6	HPS	histidine phosphatase superfamily (similar to putative phosphoglycerate mutase, ACR33086.1)	1	0
MCL0291	5	SIN3_MFS	transcriptional regulatory protein Sin3-like fused with major facilitator superfamily transporter (sugar transporter-like)	1	0
MCL0298	5	P450_6	cytochrome P450, E-class (similar to FUM15)	1	0
MCL0302	5	GST_1	glutathione S-transferase (cytosolic)	1	0
MCL0336	5	DDH	dihydrolipoamide/alkyl hydroperoxide dehydrogenase (pyridine nucleotide-disulphide reductase; additional similarity to glutathione reductase)	1	0
MCL0340	5	SDR_5	3-keto-steroid reductase/short chain dehydrogenase/reductase SDR	1	0
MCL0349	5	LYSP	amino acid-specific permease (most likely lysine specific)	1	0
MCL0352	5	MFS_5	major facilitator superfamily (multidrug resistance MDR-like, TetB signature)	1	0
MCL0353	5	KAAT	aminotransferase, class I/classII (similarity to PANTHER signature of nematode specific kynurenine AAT, tyrosine AAT)	1	0
MCL0385	4	SPAAT	class II aminotransferase/8-amino-7-oxononanoate synthase (similar to serine palmitoyltransferase)	1	0
MCL0391	4	MFS_6	major facilitator superfamily (various substrates, MFS_FEN2_like signature)	1	0
MCL0401	4	ARAAT	aminotransferase, class I (similar to aromatic amino acid aminotransferase)	1	0
MCL0415	4	SAMT_2	S-adenosyl-L-methionine-dependent methyltransferase (thiol MTase-2 related)	1	0
MCL0420	4	GMDS	GDP-mannose 4,6 dehydratase	1	0
MCL0421	4	NEDH	NAD-dependent epimerase/dehydratase	1	0
MCL0427	4	FOXR	FMN-dependent oxidoreductase	1	0
MCL0429	4	PPCD	phosphopantothenoylcysteine decarboxylase (flavoprotein)	1	0
MCL0433	4	SDR_6	short-chain dehydrogenase/reductase	1	0
MCL0434	4	SCP	non-specific lipid-transfer protein (sterol carrier protein)	1	0
MCL0435	4	MFS_7	major facilitator superfamily transporter (allantoate permease)	1	0
MCL0437	4	ADH_2	alcohol dehydrogenase, zinc-dependent subtype	1	0
MCL0440	4	ADH_3	alcohol dehydrogenase, zinc-dependent subtype (some similarity to D-arabinitol DH)	1	0
MCL0443	4	MFS_8	major facilitator superfamily (various substrates, MFS_FEN2_like signature)	1	0
MCL0445	4	CMAS	mycolic acid cyclopropane synthetase (SAM-dependent methyltransferase)	1	0
MCL0449	4	AAMY	Glycosyl hydrolase, family 13 (similar to alpha-amylase, presence of DUF1966)	1	0
MCL0461	4	ACER	disjoint, some similarity to surfactin YciC and alkaline ceramidase	1	0
MCL0462	4	MFS_9	major facilitator superfamily (protein zinc induced facilitator-like 1, similarity to multidrug transporters)	1	0
MCL0465	4	ADH_4	alcohol dehydrogenase, zinc-dependent subtype (some similarity to formaldehyde dehydrogenase)	1	0
MCL0469	4	L2HDH	L-2-hydroxyglutarate dehydrogenase	1	0
MCL0470	4	AKR_2	aldo/keto reductase (similar to L-galactose dehydrogenase)	1	0
MCL0483	4	FMOX_1	aromatic-ring hydroxylase (flavoprotein monooxygenase)	1	0
MCL0509	4	FMOX_2	aromatic-ring hydroxylase (flavoprotein monooxygenase)	1	0
MCL0513	4	TS2	terpene synthase family 2 (similar to gamma-canadinene synthase)	1	1
MCL0514	4	AH_RUTD	alpha/beta hydrolase fold-1 (similar to RutD aminoacrylate hydrolase)	1	0
MCL0539	3	METX	homoserine O-acetyltransferase	1	0
MCL0552	3	AMAC	alpha-methylacyl-CoA racemase/epimerase; also matches carnitine dehydratase SMCOG (manual annotation)	1	0
MCL0555	3	SDR_7	short-chain dehydrogenase/reductase (similar to peroxisomal 2,4-dienoyl-CoA reductase)	1	0
MCL0556	3	SDR_8	short-chain dehydrogenase/reductase (similar to rhamnolipids biosynthesis 3-oxoacyl-[acyl-carrier-protein] reductase)	1	0
MCL0578	3	HMDH	3-hydroxy-3-methylglutaryl-CoA reductase	1	0
MCL0611	3	CYSD_CGL	homocysteine synthase/gamma-cistathionine synthase	1	0
MCL0613	3	HEM1	5-aminolevulinate synthase (aminotransferase, class II)	1	0
MCL0631	3	ADH_5	alcohol dehydrogenase, zinc-dependent subtype	1	0
MCL0632	3	SDR_9	short-chain dehydrogenase/reductase SDR	1	0
MCL0638	3	NFOXR	NADH:flavin oxidoreductase/NADH oxidase	1	0
MCL0641	3	MFS_10	major facilitator superfamily (monocarboxylate transporter Mch2)	1	0
MCL0651	3	FSP1	FAD-dependent pyridine nucleotide reductase (similar to ferroptosis suppressor 1=CoQ/UQ reductase)	1	0
MCL0663	3	ACSA	acetyl-coenzyme A synthetase	1	0
MCL0664	3	P450_7	cytochrome P450, E-class (similar to lanosterol 14-alpha demethylase)	1	0
MCL0677	3	PKS	polyketide synthase, fungal-type	1	1
MCL0678	3	PFKB	ribokinase/fructokinase (PfkB type carbohydrate kinase)	1	0
MCL0686	3	AKR_3	NADP-dependent oxidoreductase (aldo/ketoreductase)	1	0
MCL0702	3	ADH_6	alcohol dehydrogenase, zinc-dependent subtype	1	0
MCL0738	3	ADPPT	L-aminoadipate-semialdehyde dehydrogenase-phosphopantetheinyl transferase	1	0
MCL0778	3	BAC_1	bacteriocin (uncharacterised protein family UPF0276, Pfam:DUF692)	0	1
MCL0803	2	RRP15	ribosomal RNA-processing protein 15, joined with a glutamyl-tRNA(Gln) amidotransferase (1 case)	1	0
MCL0818	2	XADH	xanthine dehydrogenase	1	0
MCL0827	2	3HIB	3-hydroxyisobutyrate dehydrogenase	1	0
MCL0829	2	PIP	proline iminopeptidase	1	0
MCL0834	2	AFLAR	aldo-keto reductase family 7, member A3 (aflatoxin aldehyde reductase)	1	0
MCL0853	2	LAT	(large neutral) amino acid/polyamine transporter I (similar to putative methionine permease)	1	0
MCL0862	2	NPS_2	class II/III adenylate-forming reductase, NRPS-like; A-T-SDR domain structure (similarity to NPS10)	1	1
MCL0863	2	MT11_1	SAM-dependent methyltransferase type 11 (also similar to mycolic acid cyclopropane synthetase signature in Pfam)	1	0
MCL0864	2	SDR_10	short-chain dehydrogenase/reductase SDR	1	0
MCL0880	2	GST_2	glutathione S-transferase (F6 related)	1	0
MCL0885	2	SDR_11	short-chain dehydrogenase/reductase (oxacyl-ACP reductase, 1 fragmentary, 1 full)	1	0
MCL0889	2	FASB	fatty acid synthase beta subunit	1	0
MCL0901	2	ADSL	adenylosuccinate lyase	1	0
MCL0930	2	SDR_12	short-chain dehydrogenase/reductase SDR	1	0
MCL0959	2	AHR	amide hydrolase (similar to putative 4-guanidinobutyramide hydrolase)	1	0
MCL0977	2	MT11_2	SAM-dependent methyltransferase type 11	1	0
MCL0991	2	MFS_11	major facilitator superfamily (MFS_FEN2_like signature)	1	0
MCL0998	2	NUQ_OXR	external nadh-ubiquinone oxidoreductase 1, mitochondrial-related	1	0
MCL1004	2	MT_UFAA1	SAM-dependent methyltransferase (similar to tuberculostearic acid methyltransferase UfaA1)	1	0
MCL1026	2	AASD	alpha-aminoadipic semialdehyde dehydrogenase	1	0
MCL1033	2	PIG3	quinone oxidoreductase PIG3	1	0
MCL1055	2	6PGD	6-phosphogluconate dehydrogenase, decarboxylating	1	0
MCL1057	2	KASM	3-oxoacyl-[acyl-carrier-protein] synthase, mitochondrial	1	0
MCL1062	2	EFGM	translation elongation factor EFG/EF2, mitochondrial	1	0
MCL1063	2	UGDH	UDP-glucose dehydrogenase	1	0
MCL1088	2	FLOX_1	FAD-linked oxidoreductase (similar to 6-hydroxy-D-nicotine oxidase)	1	0
MCL1089	2	FLOX_2	FAD-linked oxidoreductase (gulonolactone oxidase PANTHER match)	1	0
MCL1120	2	ACD11_1	acyl-CoA dehydrogenase family member 11	1	0
MCL1121	2	KFA	kynurenine formamidase	1	0
MCL1139	2	ENO1B	enolase 1B, (alpha, based on PANTHER match)	1	0
MCL1142	2	ACD11_2	acyl-coa dehydrogenase family member 11	1	0
MCL1172	2	SDR_13	short-chain dehydrogenase/reductase SDR	1	0
MCL1180	2	RHM3	dTDP-D-glucose 4,6-dehydratase	1	0
MCL1231	2	ANAS	aminobenzoate/anthranilate synthase	1	0
MCL1232	2	PDSS	decaprenyl-diphosphate synthase subunit 1	1	0
MCL1264	2	FAAH	fatty acid amide hydrolase	1	0
MCL1278	2	PTR2	peptide transporter PTR2	1	0
MCL1288	2	GGLO	L-gulonolactone/D-arabinono-1,4-lactone oxidase	1	0
MCL1301	2	TSP	tail specific protease	1	0
MCL1303	2	BAC_2	bacteriocin (uncharacterised protein family UPF0276, Pfam:DUF692)	0	1

## Sheet: Table.S6_lists_of_MCL_members
MCL0001	GCA_000149305__10_glim___g005	GCA_000738595__3_glim___g005	GCA_011763855__4_glim___g001	GCA_000738585__1_glim___g004	GCA_000697155__8_glim___g005	GCA_011763815__5_glim___g001	GCA_011763835__5_glim___g001	GCA_011763875__4_glim___g002	GCA_011763795__6_glim___g001	GCA_011763735__4_glim___g002	GCA_000738605__1_glim___g002	GCA_011763775__3_glim___g001	GCA_011763755__4_glim___g002	GCA_000697075__9_glim___g004	GCA_000697115__4_glim___g004	GCA_000697605__7_glim___g001	GCA_011763955__6_glim___g001	GCA_000697095__1_glim___g004	GCA_000697725__5_glim___g005	GCA_011801645__3_glim___g001	GCA_011764225__3_glim___g001	GCA_011800955__4_glim___g001	GCA_000697135__4_glim___g006	GCA_011763645__5_glim___g001	GCA_011764055__5_glim___g001	GCA_011801305__4_glim___g001	GCA_011951285__5_glim___g001	GCA_011952045__4_glim___g001	GCA_011952175__5_glim___g001	GCA_011801335__5_glim___g001	GCA_011801555__2_glim___g005	GCA_011950945__4_glim___g001	GCA_011764125__4_glim___g001	GCA_011801725__4_glim___g001	GCA_000697195__8_glim___g006	GCA_011764265__4_glim___g001	GCA_003325415__13_gff___g001	GCA_002708625__24_gff___g012	GCA_003325435__6_gff___g006	GCA_002083735__4_gff___g013	GCA_002083745__5_gff___g009	GCA_000825725__7_gff___g005	GCA_900000135__1_gff___g010	GCA_003325435__17_gff___g005	GCA_000825725__2_gff___g006	GCA_000149305__14_gff___g007	GCA_002083735__18_gff___g001	GCA_003325435__13_gff___g004	GCA_000149305__4_gff___g008
MCL0002	GCA_000149305__11_gff___g003	GCA_000697725__4_glim___g002	GCA_003325415__5_gff___g001	GCA_002708625__21_gff___g002	GCA_002083745__10_gff___g002	GCA_003325435__5_gff___g001	GCA_000825725__18_gff___g002	GCA_900000135__28_gff___g003	GCA_003325435__10_gff___g002	GCA_002083735__7_gff___g002	GCA_900000135__23_gff___g001	GCA_000825725__1_gff___g002	GCA_000697035__1_glim___g001	GCA_000587855__2_glim___g002	GCA_000697435__2_glim___g001	GCA_001683725__9_gff___g003	GCA_001599635__1_glim___g002	GCA_001276145__8_glim___g002	GCA_000401635__5_gff___g003	GCA_001599575__2_glim___g002	GCA_000696935__7_glim___g002	GCA_011763605__4_glim___g001	GCA_000696895__2_glim___g004	GCA_000950595__15_gff___g005	GCA_001638945__1_gff___g005	GCA_010203745__12_gff___g005	GCA_000938895__14_gff___g003	GCA_000697495__2_glim___g002	GCA_000697255__6_glim___g003	GCA_000696975__1_glim___g002	GCA_002105135__21_gff___g003	GCA_001638985__13_gff___g001	GCA_000696955__10_glim___g003	GCA_002105175__14_gff___g001	GCA_900079185__25_gff___g002	GCA_002105175__13_gff___g002	GCA_000945115__3_gff___g003	GCA_900079185__17_gff___g002	GCA_000723665__2_gff___g003	GCA_000697605__1_glim___g001	GCA_000696915__1_glim___g001	GCA_011763955__1_glim___g001	GCA_011763935__1_glim___g001	GCA_000697175__7_glim___g002	GCA_000787465__2_glim___g001	GCA_900175165__7_glim___g003	GCA_000697475__1_glim___g002	GCA_000945115__16_gff___g002	GCA_000723665__23_gff___g002
MCL0003	GCA_011763915__3_glim___g002	GCA_000738565__4_glim___g002	GCA_000325505__6_glim___g006	GCA_000149305__17_gff___g010	GCA_003325415__4_gff___g002	GCA_000697075__4_glim___g004	GCA_000697115__11_glim___g003	GCA_000696915__6_glim___g003	GCA_011763955__5_glim___g002	GCA_011763935__5_glim___g002	GCA_000697605__9_glim___g003	GCA_011801335__4_glim___g002	GCA_011801305__2_glim___g003	GCA_011764225__2_glim___g001	GCA_011801505__2_glim___g003	GCA_011801495__2_glim___g003	GCA_011801385__3_glim___g002	GCA_011952115__3_glim___g001	GCA_000697135__5_glim___g003	GCA_000697195__7_glim___g004	GCA_011763645__2_glim___g003	GCA_011951295__2_glim___g003	GCA_011951285__2_glim___g003	GCA_000697095__4_glim___g002	GCA_011801575__3_glim___g003	GCA_011801605__2_glim___g003	GCA_011801675__2_glim___g002	GCA_011801645__4_glim___g002	GCA_011764185__3_glim___g001	GCA_011800985__3_glim___g002	GCA_011764125__2_glim___g001	GCA_011801815__2_glim___g001	GCA_011801705__2_glim___g002	GCA_011764055__2_glim___g003	GCA_011801035__2_glim___g003	GCA_011952145__2_glim___g003	GCA_002083745__2_gff___g013	GCA_002708625__9_gff___g013	GCA_900000135__11_gff___g012	GCA_003325435__21_gff___g002	GCA_002083735__14_gff___g010	GCA_011763975__2_glim___g002	GCA_011801725__3_glim___g002	GCA_011950985__2_glim___g002	GCA_011801785__3_glim___g002	GCA_011764265__2_glim___g002	GCA_011952175__2_glim___g002	GCA_011800955__2_glim___g002	GCA_011950945__2_glim___g002
MCL0004	GCA_000149305__9_gff___g042	GCA_002083745__13_gff___g004	GCA_002708625__5_gff___g006	GCA_003325435__3_gff___g003	GCA_002083735__1_gff___g005	GCA_900000135__3_gff___g004	GCA_003325435__19_gff___g003	GCA_000401635__3_gff___g003	GCA_010203745__21_gff___g002	GCA_001638945__7_gff___g002	GCA_000950595__2_gff___g003	GCA_000938895__19_gff___g004	GCA_000697435__9_glim___g004	GCA_000587855__12_glim___g004	GCA_001683725__5_gff___g004	GCA_000611695__2_glim___g001	GCA_002105175__20_gff___g006	GCA_002105175__8_gff___g002	GCA_900079185__1_gff___g005	GCA_000697175__4_glim___g006	GCA_000697475__7_glim___g003	GCA_000723665__21_gff___g006	GCA_000945115__19_gff___g006	GCA_900079185__7_gff___g002	GCA_000696955__21_glim___g005	GCA_002105135__16_gff___g005	GCA_001638985__6_gff___g003	GCA_001599575__1_glim___g002	GCA_001276145__9_glim___g002	GCA_000534915__11_glim___g003	GCA_003951145__2_glim___g001	GCA_003990765__5_gff___g001	GCA_003990785__1_glim___g005	GCA_000825725__20_gff___g003	GCA_011763645__6_glim___g001	GCA_000697415__16_glim___g003	GCA_000697355__4_glim___g003	GCA_002261195__12_gff___g003	GCA_001593125__4_gff___g005	GCA_001593145__3_gff___g002	GCA_003550305__2_gff___g001	GCA_000439145__9_gff___g003	GCA_002897155__9_gff___g008	GCA_000597685__2_gff___g004	GCA_001593155__6_gff___g007	GCA_001593205__3_gff___g005	GCA_003549995__1_gff___g001	GCA_000696975__6_glim___g003	GCA_003203555__6_gff___g003
MCL0005	GCA_011764185__2_glim___g001	GCA_011801705__3_glim___g001	GCA_011952145__3_glim___g001	GCA_011763935__4_glim___g002	GCA_000697605__4_glim___g002	GCA_011952045__2_glim___g001	GCA_011763995__3_glim___g002	GCA_000697115__7_glim___g002	GCA_000696915__7_glim___g002	GCA_000697095__5_glim___g001	GCA_011801575__4_glim___g001	GCA_011801645__2_glim___g001	GCA_011801495__3_glim___g001	GCA_011801555__4_glim___g001	GCA_011801725__2_glim___g001	GCA_011950985__3_glim___g001	GCA_011951295__4_glim___g001	GCA_011951285__3_glim___g001	GCA_000697135__6_glim___g001	GCA_011764055__3_glim___g001	GCA_000697195__3_glim___g001	GCA_011763645__3_glim___g001	GCA_011764145__2_glim___g001	GCA_011801055__2_glim___g001	GCA_011801335__3_glim___g001	GCA_011800985__2_glim___g001	GCA_011801035__3_glim___g001	GCA_000149305__1_gff___g004	GCA_002708625__13_gff___g003	GCA_002083745__12_gff___g005	GCA_900000135__33_gff___g003	GCA_003325435__2_gff___g004	GCA_900000135__22_gff___g004	GCA_000825725__24_gff___g003	GCA_000825725__25_gff___g004	GCA_003325435__1_gff___g003	GCA_002083735__9_gff___g003	GCA_000697075__8_glim___g002	GCA_003325415__11_gff___g001	GCA_011763795__2_glim___g003	GCA_000697155__10_glim___g004	GCA_011763585__2_glim___g001	GCA_000738585__8_glim___g001	GCA_011763735__5_glim___g002	GCA_011801305__3_glim___g001	GCA_011800955__3_glim___g001	GCA_010203745__19_gff___g003	GCA_001638945__13_gff___g005	GCA_000401635__11_gff___g003
MCL0006	GCA_000240685__6_glim___g003	GCA_000507065__10_glim___g003	GCA_001021685__20_glim___g001	GCA_000240685__12_glim___g005	GCA_000240685__10_glim___g008	GCA_000240685__9_glim___g006	GCA_000240685__11_glim___g004	GCA_001021685__25_glim___g002	GCA_000507065__26_glim___g006	GCA_000739165__7_gff___g008	GCA_001651415__12_gff___g001	GCA_001021685__18_glim___g002	GCA_000507065__27_glim___g009	GCA_000739165__15_gff___g004	GCA_001021685__26_glim___g001	GCA_000240685__7_glim___g004	GCA_000240685__5_glim___g001	GCA_000697415__2_glim___g009	GCA_000696975__5_glim___g001	GCA_001021685__27_glim___g001	GCA_000240685__18_glim___g006	GCA_001021685__14_glim___g006	GCA_000507065__29_glim___g004	GCA_000507065__21_glim___g008	GCA_000240685__19_glim___g007	GCA_001021685__16_glim___g002	GCA_000240685__20_glim___g007	GCA_000507065__22_glim___g003	GCA_000507065__17_glim___g011	GCA_001021685__13_glim___g001	GCA_001021685__4_glim___g002	GCA_000507065__10_glim___g001	GCA_000507065__13_glim___g008	GCA_001021685__12_glim___g001	GCA_000739165__23_gff___g014	GCA_000240685__27_glim___g007	GCA_000240685__1_glim___g001	GCA_001021685__33_glim___g001	GCA_000240685__4_glim___g001	GCA_001021685__17_glim___g001	GCA_000240685__28_glim___g001	GCA_000507065__6_glim___g001	GCA_000240685__8_glim___g001	GCA_001021685__28_glim___g005	GCA_000240685__18_glim___g005	GCA_001021685__14_glim___g007	GCA_000507065__3_glim___g001	GCA_000240685__26_glim___g007	GCA_000240685__12_glim___g011
MCL0007	GCA_000149305__2_gff___g040	GCA_011764265__1_glim___g002	GCA_011801335__2_glim___g002	GCA_011764125__1_glim___g002	GCA_011763995__2_glim___g002	GCA_011764025__2_glim___g002	GCA_011952045__3_glim___g002	GCA_011952115__2_glim___g002	GCA_011951295__3_glim___g002	GCA_011801385__2_glim___g002	GCA_011801785__2_glim___g002	GCA_011763975__3_glim___g002	GCA_000697095__6_glim___g002	GCA_011763955__2_glim___g001	GCA_002083735__15_gff___g007	GCA_003325435__11_gff___g002	GCA_000825725__14_gff___g006	GCA_002083745__20_gff___g006	GCA_900000135__25_gff___g004	GCA_000825725__23_gff___g008	GCA_003325435__20_gff___g003	GCA_002708625__25_gff___g009	GCA_000325505__2_glim___g002	GCA_000950595__7_gff___g005	GCA_010203745__13_gff___g007	GCA_000697275__3_glim___g002	GCA_900079185__9_gff___g005	GCA_011764045__2_glim___g003	GCA_006680115__5_glim___g005	GCA_002105175__1_gff___g018	GCA_000723665__10_gff___g003	GCA_000945115__14_gff___g007	GCA_000697255__4_glim___g003	GCA_000738565__7_glim___g003	GCA_011763755__2_glim___g002	GCA_000738585__5_glim___g002	GCA_000697155__7_glim___g002	GCA_011763775__1_glim___g002	GCA_011763835__1_glim___g003	GCA_011763795__4_glim___g002	GCA_001638985__4_gff___g008	GCA_000697395__5_glim___g008	GCA_001638945__2_gff___g007	GCA_001276145__7_glim___g004	GCA_000696895__10_glim___g003	GCA_000697175__9_glim___g002	GCA_002083735__15_gff___g009	GCA_003325435__20_gff___g005	GCA_011762625__4_glim___g001
MCL0008	GCA_003990785__3_glim___g003	GCA_003990765__1_gff___g001	GCA_003990745__2_gff___g003	GCA_003951145__1_glim___g002	GCA_002105175__1_gff___g020	GCA_900079185__9_gff___g003	GCA_000149305__2_gff___g039	GCA_011763955__2_glim___g002	GCA_000697095__6_glim___g001	GCA_011801335__2_glim___g001	GCA_011764265__1_glim___g001	GCA_011801785__2_glim___g001	GCA_011801385__2_glim___g001	GCA_011763995__2_glim___g001	GCA_011763975__3_glim___g001	GCA_011764125__1_glim___g001	GCA_011764025__2_glim___g001	GCA_011951295__3_glim___g001	GCA_011952045__3_glim___g001	GCA_011952115__2_glim___g001	GCA_011763755__2_glim___g001	GCA_011763585__1_glim___g001	GCA_000697155__7_glim___g001	GCA_011763835__1_glim___g002	GCA_011763795__4_glim___g001	GCA_011763775__1_glim___g001	GCA_000825725__23_gff___g005	GCA_000825725__14_gff___g004	GCA_002083735__15_gff___g005	GCA_003325435__11_gff___g004	GCA_900000135__25_gff___g006	GCA_002708625__25_gff___g006	GCA_002083745__20_gff___g003	GCA_010203745__13_gff___g005	GCA_001638945__2_gff___g005	GCA_000401635__16_gff___g004	GCA_000950595__7_gff___g003	GCA_000723665__10_gff___g005	GCA_000945115__14_gff___g005	GCA_002105135__23_gff___g029	GCA_000696895__10_glim___g002	GCA_002104935__1_gff___g006	GCA_900079185__6_gff___g021	GCA_001638985__4_gff___g011	GCA_001683725__15_gff___g001	GCA_000697035__3_glim___g001	GCA_001599575__8_glim___g001	GCA_000696935__9_glim___g001	GCA_000696955__20_glim___g005
MCL0009	GCA_000149305__1_gff___g005	GCA_003325435__1_gff___g004	GCA_002083735__9_gff___g002	GCA_003325435__2_gff___g005	GCA_900000135__22_gff___g005	GCA_002708625__13_gff___g002	GCA_002083745__12_gff___g006	GCA_000401635__11_gff___g004	GCA_000950595__3_gff___g005	GCA_010203745__19_gff___g004	GCA_001638945__13_gff___g004	GCA_000938895__11_gff___g006	GCA_001638985__2_gff___g005	GCA_000945115__1_gff___g005	GCA_000723665__8_gff___g005	GCA_000723665__6_gff___g002	GCA_000945115__22_gff___g002	GCA_000697175__8_glim___g005	GCA_000697475__12_glim___g005	GCA_000325505__7_glim___g002	GCA_006680115__1_glim___g002	GCA_000149305__1_gff___g006	GCA_002083735__9_gff___g001	GCA_900000135__22_gff___g006	GCA_900000135__33_gff___g004	GCA_002708625__13_gff___g001	GCA_002083745__12_gff___g007	GCA_011764025__3_glim___g002	GCA_011952175__3_glim___g002	GCA_011950945__3_glim___g002	GCA_000697135__6_glim___g002	GCA_011762635__1_glim___g001	GCA_011762625__1_glim___g001	GCA_011763475__2_glim___g001	GCA_011952045__2_glim___g002	GCA_000697095__5_glim___g002	GCA_011801725__2_glim___g002	GCA_011951295__4_glim___g002	GCA_011801335__3_glim___g002	GCA_011801555__4_glim___g002	GCA_011801575__4_glim___g002	GCA_000738595__6_glim___g002	GCA_000738605__6_glim___g002	GCA_011763855__2_glim___g002	GCA_000325505__3_glim___g003	GCA_000697255__2_glim___g004	GCA_000697275__7_glim___g004	GCA_011801505__3_glim___g002	GCA_000696915__7_glim___g003
MCL0010	GCA_000149305__8_gff___g004	GCA_003325415__1_gff___g004	GCA_003325435__9_gff___g007	GCA_003325435__12_gff___g005	GCA_002083745__7_gff___g004	GCA_002708625__22_gff___g004	GCA_000825725__31_gff___g004	GCA_900000135__29_gff___g004	GCA_000938895__17_gff___g004	GCA_010203745__9_gff___g011	GCA_001638945__4_gff___g019	GCA_000950595__10_gff___g017	GCA_000401635__13_gff___g004	GCA_001683725__10_gff___g007	GCA_000697435__4_glim___g003	GCA_000587855__5_glim___g003	GCA_001638985__14_gff___g003	GCA_000696895__4_glim___g003	GCA_900079185__18_gff___g004	GCA_002105135__10_gff___g007	GCA_002105175__21_gff___g005	GCA_002104935__2_gff___g005	GCA_000723665__18_gff___g005	GCA_000945115__9_gff___g006	GCA_003549995__8_gff___g004	GCA_003203555__12_gff___g008	GCA_003550305__3_gff___g005	GCA_001593125__12_gff___g007	GCA_000439145__11_gff___g007	GCA_000597685__7_gff___g007	GCA_001593145__8_gff___g007	GCA_001593205__5_gff___g003	GCA_002897155__8_gff___g006	GCA_001593155__7_gff___g005	GCA_000938895__16_gff___g004	GCA_009809945__3_gff___g001	GCA_001638985__20_gff___g017	GCA_003990785__4_glim___g001	GCA_002083735__13_gff___g007	GCA_002105175__12_gff___g004	GCA_003550325__27_gff___g001	GCA_002105175__28_gff___g005	GCA_002104935__18_gff___g005	GCA_003990765__2_glim___g002	GCA_003325435__23_gff___g001	GCA_010203745__17_gff___g004	GCA_900000135__20_gff___g005	GCA_000401635__2_gff___g004	GCA_001638945__17_gff___g004
MCL0011	GCA_009809945__8_gff___g002	GCA_003550325__1_gff___g001	GCA_003550325__19_gff___g005	GCA_001593125__3_gff___g001	GCA_003547095__3_gff___g011	GCA_002897155__5_gff___g033	GCA_002897155__5_gff___g018	GCA_002897155__5_gff___g082	GCA_002897155__5_gff___g025	GCA_002897155__5_gff___g012	GCA_002897155__1_gff___g018	GCA_002897155__5_gff___g024	GCA_002897155__5_gff___g079	GCA_002897155__4_gff___g007	GCA_003547095__3_gff___g038	GCA_002897155__5_gff___g083	GCA_002897155__5_gff___g029	GCA_002897155__5_gff___g056	GCA_003547095__3_gff___g034	GCA_002897155__5_gff___g040	GCA_003203555__2_gff___g018	GCA_002897155__4_gff___g001	GCA_003547095__3_gff___g032	GCA_002897155__5_gff___g086	GCA_003547095__3_gff___g023	GCA_002897155__4_gff___g005	GCA_002897155__4_gff___g006	GCA_003547095__3_gff___g033	GCA_002897155__5_gff___g022	GCA_003550305__1_gff___g052	GCA_003550325__25_gff___g001	GCA_003203555__2_gff___g008	GCA_002897155__5_gff___g092	GCA_003547095__7_gff___g003	GCA_003550305__1_gff___g036	GCA_003550325__1_gff___g003	GCA_003550305__1_gff___g019	GCA_003203555__2_gff___g017	GCA_003547095__3_gff___g035	GCA_011634665__1_glim___g050	GCA_002897155__5_gff___g085	GCA_003203555__2_gff___g016	GCA_003550325__8_gff___g001	GCA_003203555__2_gff___g005	GCA_002897155__5_gff___g036	GCA_003550325__10_gff___g007	GCA_003547095__3_gff___g025	GCA_003550325__8_gff___g017	GCA_003550325__8_gff___g006
MCL0012	GCA_000149305__2_gff___g038	GCA_000697035__3_glim___g002	GCA_000787465__5_glim___g004	GCA_000696895__10_glim___g001	GCA_000611695__10_glim___g004	GCA_002708625__25_gff___g007	GCA_002083745__20_gff___g004	GCA_000950595__7_gff___g002	GCA_001276145__7_glim___g002	GCA_001599575__8_glim___g002	GCA_000401635__16_gff___g003	GCA_010203745__13_gff___g004	GCA_001638945__2_gff___g004	GCA_900000135__25_gff___g005	GCA_000825725__23_gff___g006	GCA_003325435__20_gff___g002	GCA_000738565__7_glim___g002	GCA_000697275__3_glim___g003	GCA_000697255__4_glim___g002	GCA_000825725__14_gff___g005	GCA_000696955__20_glim___g006	GCA_000325505__2_glim___g003	GCA_000938895__15_gff___g004	GCA_900175165__8_glim___g004	GCA_001683725__15_gff___g002	GCA_011762625__4_glim___g002	GCA_006680115__5_glim___g004	GCA_002083735__15_gff___g006	GCA_003325435__11_gff___g003	GCA_011762635__4_glim___g002	GCA_011763475__5_glim___g002	GCA_011763565__4_glim___g002	GCA_011764045__2_glim___g002	GCA_000738565__9_glim___g002	GCA_900079185__6_gff___g020	GCA_002105175__1_gff___g021	GCA_000696935__9_glim___g002	GCA_011763585__1_glim___g002	GCA_003990785__3_glim___g004	GCA_002105135__23_gff___g028	GCA_000697355__14_glim___g003	GCA_000825725__23_gff___g007	GCA_001638985__4_gff___g012	GCA_002104935__1_gff___g005	GCA_003990765__1_gff___g002	GCA_003990745__2_gff___g002	GCA_003951145__1_glim___g003
MCL0013	GCA_000149305__15_gff___g003	GCA_003325435__14_gff___g003	GCA_900000135__14_gff___g003	GCA_002083735__3_gff___g004	GCA_003325435__15_gff___g004	GCA_002708625__3_gff___g003	GCA_002083745__9_gff___g005	GCA_000950595__4_gff___g003	GCA_000401635__18_gff___g006	GCA_010203745__5_gff___g004	GCA_000825725__30_gff___g003	GCA_000938895__12_gff___g003	GCA_001683725__16_gff___g002	GCA_001638945__11_gff___g008	GCA_002105135__11_gff___g004	GCA_900079185__3_gff___g001	GCA_001638985__11_gff___g003	GCA_000945115__7_gff___g004	GCA_000723665__25_gff___g009	GCA_002105175__3_gff___g002	GCA_000696895__3_glim___g006	GCA_002104935__4_gff___g006	GCA_002261195__11_gff___g007	GCA_009809945__11_gff___g003	GCA_003550325__23_gff___g002	GCA_003990765__3_gff___g003	GCA_001650995__5_glim___g002	GCA_000739165__14_gff___g004	GCA_003550305__10_gff___g002	GCA_000597685__6_gff___g003	GCA_000439145__10_gff___g003	GCA_001593125__11_gff___g002	GCA_002897155__3_gff___g002	GCA_001593205__10_gff___g002	GCA_001593145__2_gff___g003	GCA_001593155__2_gff___g003	GCA_000697175__3_glim___g004	GCA_000697475__11_glim___g004	GCA_003549995__9_gff___g003	GCA_001651415__9_gff___g005	GCA_002105155__10_gff___g004	GCA_000825725__9_gff___g004	GCA_003203555__14_gff___g004	GCA_003990785__3_gff___g003	GCA_003990745__4_gff___g002
MCL0014	GCA_000325505__6_glim___g007	GCA_000697275__4_glim___g004	GCA_000697255__9_glim___g004	GCA_003325435__21_gff___g001	GCA_900000135__11_gff___g013	GCA_900000135__39_gff___g002	GCA_002708625__9_gff___g014	GCA_000825725__28_gff___g003	GCA_002083735__14_gff___g009	GCA_002083745__2_gff___g014	GCA_000697155__4_glim___g005	GCA_000738595__11_glim___g003	GCA_000738585__2_glim___g005	GCA_011763895__1_glim___g003	GCA_011763755__1_glim___g003	GCA_000738605__5_glim___g004	GCA_000696915__6_glim___g004	GCA_000697075__4_glim___g003	GCA_000697605__9_glim___g004	GCA_000697115__11_glim___g004	GCA_001683725__7_gff___g005	GCA_000325505__8_glim___g004	GCA_011762625__3_glim___g004	GCA_011762635__3_glim___g004	GCA_011763565__2_glim___g004	GCA_000738565__6_glim___g003	GCA_006680115__6_glim___g004	GCA_011763475__4_glim___g005	GCA_011764045__1_glim___g002	GCA_000697435__11_glim___g003	GCA_000696955__7_glim___g008	GCA_002105135__1_gff___g016	GCA_000697355__6_glim___g006	GCA_000697725__1_glim___g002	GCA_011763915__3_glim___g001	GCA_011801785__3_glim___g001	GCA_011801725__3_glim___g001	GCA_011950945__2_glim___g001	GCA_011952175__2_glim___g001	GCA_011950985__2_glim___g001	GCA_000697195__7_glim___g005	GCA_000697095__4_glim___g003	GCA_011763975__2_glim___g001	GCA_011800955__2_glim___g001	GCA_011764265__2_glim___g001
MCL0015	GCA_002897155__5_gff___g034	GCA_002897155__5_gff___g054	GCA_002897155__5_gff___g074	GCA_002897155__5_gff___g043	GCA_002897155__5_gff___g051	GCA_002897155__5_gff___g046	GCA_002897155__5_gff___g055	GCA_002897155__5_gff___g049	GCA_002897155__5_gff___g058	GCA_002897155__5_gff___g059	GCA_003550325__10_gff___g016	GCA_002897155__5_gff___g066	GCA_003203555__2_gff___g014	GCA_003550325__2_gff___g002	GCA_003550325__2_gff___g026	GCA_003550325__2_gff___g029	GCA_003550325__2_gff___g001	GCA_002897155__5_gff___g065	GCA_002897155__5_gff___g050	GCA_003550325__2_gff___g019	GCA_003550325__8_gff___g016	GCA_003550325__10_gff___g011	GCA_003550325__2_gff___g017	GCA_003550325__10_gff___g021	GCA_003550325__2_gff___g023	GCA_002897155__5_gff___g047	GCA_003550325__2_gff___g024	GCA_003550325__2_gff___g020	GCA_003550325__10_gff___g020	GCA_003550325__2_gff___g012	GCA_003550325__2_gff___g015	GCA_003550325__2_gff___g018	GCA_003550325__10_gff___g012	GCA_003550325__10_gff___g014	GCA_003550325__2_gff___g014	GCA_003550325__2_gff___g009	GCA_003550325__2_gff___g027	GCA_003550325__10_gff___g013	GCA_003550325__10_gff___g015	GCA_003550325__10_gff___g018	GCA_003550325__10_gff___g017	GCA_003550325__2_gff___g025	GCA_003550325__2_gff___g013	GCA_003550325__2_gff___g016	GCA_003550325__8_gff___g019
MCL0016	GCA_000787465__1_glim___g003	GCA_000439145__1_gff___g012	GCA_002897155__11_gff___g064	GCA_003549995__3_gff___g012	GCA_001593205__6_gff___g010	GCA_001593145__5_gff___g002	GCA_003203555__5_gff___g014	GCA_003550305__6_gff___g010	GCA_001593125__3_gff___g005	GCA_001593155__5_gff___g010	GCA_003325435__15_gff___g002	GCA_000825725__30_gff___g005	GCA_002708625__3_gff___g001	GCA_002083745__9_gff___g007	GCA_000825725__9_gff___g006	GCA_900000135__14_gff___g005	GCA_001683725__16_gff___g001	GCA_003325435__14_gff___g001	GCA_000439145__1_gff___g014	GCA_001593205__6_gff___g011	GCA_001593145__5_gff___g001	GCA_001593155__5_gff___g011	GCA_001593125__3_gff___g004	GCA_003549995__3_gff___g013	GCA_003550305__6_gff___g011	GCA_000945115__15_gff___g010	GCA_000723665__6_gff___g008	GCA_000945115__22_gff___g009	GCA_002261195__1_gff___g002	GCA_900079185__23_gff___g027	GCA_002105135__1_gff___g012	GCA_000697355__6_glim___g003	GCA_900175165__3_glim___g011	GCA_000825725__30_gff___g006	GCA_000697175__12_glim___g018	GCA_000697475__5_glim___g019	GCA_000534915__10_glim___g014	GCA_000696955__7_glim___g011	GCA_000697035__2_glim___g005	GCA_000697175__3_glim___g001	GCA_000697475__11_glim___g001	GCA_000723665__25_gff___g012	GCA_000945115__7_gff___g001	GCA_000697415__8_glim___g012
MCL0017	GCA_000723665__5_gff___g004	GCA_000945115__15_gff___g015	GCA_000945115__15_gff___g018	GCA_002105135__20_gff___g009	GCA_000696955__19_glim___g010	GCA_000697355__13_glim___g019	GCA_000696955__6_glim___g012	GCA_002104935__14_gff___g018	GCA_003325415__3_gff___g002	GCA_002897155__4_gff___g025	GCA_001593155__8_gff___g006	GCA_001593205__9_gff___g005	GCA_003203555__10_gff___g005	GCA_010203745__20_gff___g012	GCA_001638945__6_gff___g012	GCA_003203555__10_gff___g004	GCA_002104935__16_gff___g011	GCA_001593155__8_gff___g005	GCA_001593205__9_gff___g004	GCA_002897155__4_gff___g026	GCA_001650995__9_glim___g014	GCA_003550305__1_gff___g043	GCA_003550305__1_gff___g079	GCA_003550305__1_gff___g034	GCA_000825725__26_gff___g005	GCA_900000135__18_gff___g006	GCA_000945115__15_gff___g016	GCA_003550305__1_gff___g035	GCA_003550305__1_gff___g045	GCA_003550305__1_gff___g033	GCA_003550305__1_gff___g044	GCA_000825725__26_gff___g004	GCA_900000135__18_gff___g007	GCA_003550305__1_gff___g042	GCA_003550325__3_gff___g015	GCA_003550305__1_gff___g041	GCA_000738595__8_glim___g006	GCA_002083735__8_gff___g026	GCA_002083745__1_gff___g007	GCA_002708625__8_gff___g006	GCA_002105135__10_gff___g005	GCA_003990765__2_glim___g001
MCL0018	GCA_000149305__17_gff___g009	GCA_002083745__2_gff___g012	GCA_002708625__9_gff___g012	GCA_900000135__11_gff___g011	GCA_003325435__21_gff___g003	GCA_002083735__14_gff___g011	GCA_000696895__7_glim___g005	GCA_000950595__14_gff___g010	GCA_001638945__19_gff___g011	GCA_010203745__22_gff___g007	GCA_000401635__4_gff___g017	GCA_000938895__13_gff___g010	GCA_011763875__1_glim___g001	GCA_011763735__2_glim___g001	GCA_000738585__2_glim___g003	GCA_000697155__4_glim___g003	GCA_011763715__2_glim___g001	GCA_011763695__3_glim___g001	GCA_011763895__1_glim___g001	GCA_011763835__2_glim___g001	GCA_011763855__3_glim___g001	GCA_011763755__1_glim___g001	GCA_011763795__3_glim___g003	GCA_011763815__1_glim___g001	GCA_000697605__9_glim___g002	GCA_011763935__5_glim___g001	GCA_011763955__5_glim___g001	GCA_000697115__11_glim___g002	GCA_000696915__6_glim___g002	GCA_001683725__7_gff___g003	GCA_000611695__3_glim___g002	GCA_000723665__6_gff___g009	GCA_000945115__22_gff___g010	GCA_002105135__1_gff___g014	GCA_000696935__2_glim___g007	GCA_000697355__6_glim___g004	GCA_001638985__22_gff___g007	GCA_001599635__6_glim___g006	GCA_000697255__5_glim___g002
MCL0019	GCA_000149305__20_gff___g005	GCA_000401635__10_gff___g004	GCA_000696935__3_glim___g004	GCA_001683725__13_gff___g003	GCA_000950595__6_gff___g004	GCA_001638945__16_gff___g004	GCA_010203745__3_gff___g004	GCA_000938895__18_gff___g005	GCA_000697435__12_glim___g004	GCA_000587855__4_glim___g004	GCA_002105135__5_gff___g001	GCA_002105175__17_gff___g003	GCA_000697355__18_glim___g004	GCA_900079185__20_gff___g004	GCA_000696955__23_glim___g004	GCA_003325415__12_gff___g002	GCA_000696895__6_glim___g003	GCA_000723665__13_gff___g003	GCA_000945115__20_gff___g005	GCA_001599575__3_glim___g005	GCA_003550305__9_gff___g003	GCA_003550305__13_gff___g005	GCA_003549995__6_gff___g002	GCA_000739165__12_gff___g005	GCA_002105155__1_gff___g003	GCA_000507065__18_glim___g001	GCA_001650995__2_glim___g003	GCA_900175165__1_glim___g001	GCA_009809945__29_gff___g002	GCA_003550325__7_gff___g001	GCA_000697275__8_glim___g002	GCA_000611695__5_glim___g004	GCA_000697495__3_glim___g001	GCA_000401635__10_gff___g005	GCA_010203745__3_gff___g005	GCA_001638945__16_gff___g005	GCA_000938895__18_gff___g006	GCA_000696935__3_glim___g005
MCL0020	GCA_011801675__2_glim___g001	GCA_000697195__7_glim___g003	GCA_000697135__5_glim___g002	GCA_011801785__3_glim___g003	GCA_011763795__3_glim___g002	GCA_000697155__4_glim___g002	GCA_000696915__6_glim___g001	GCA_000697605__9_glim___g001	GCA_000697115__11_glim___g001	GCA_011801495__2_glim___g002	GCA_011801505__2_glim___g002	GCA_011801575__3_glim___g002	GCA_011801305__2_glim___g002	GCA_011801335__4_glim___g001	GCA_011801385__3_glim___g001	GCA_011951285__2_glim___g002	GCA_011951295__2_glim___g002	GCA_011952145__2_glim___g002	GCA_011801605__2_glim___g002	GCA_011801645__4_glim___g001	GCA_011801705__2_glim___g001	GCA_011801035__2_glim___g002	GCA_000738585__2_glim___g002	GCA_011763645__2_glim___g002	GCA_011764055__2_glim___g002	GCA_011800985__3_glim___g001	GCA_011950945__2_glim___g003	GCA_011801725__3_glim___g003	GCA_011952175__2_glim___g003	GCA_000697075__4_glim___g005	GCA_011950985__2_glim___g003	GCA_011763975__2_glim___g003	GCA_011800955__2_glim___g003
MCL0021	GCA_000149305__15_gff___g002	GCA_002083735__3_gff___g002	GCA_002083745__9_gff___g003	GCA_003325435__15_gff___g006	GCA_003325435__14_gff___g005	GCA_900000135__14_gff___g001	GCA_002708625__3_gff___g005	GCA_900000135__14_gff___g004	GCA_002083745__9_gff___g006	GCA_002083735__3_gff___g005	GCA_000825725__9_gff___g005	GCA_003325435__15_gff___g003	GCA_003325435__14_gff___g002	GCA_000825725__30_gff___g004	GCA_000738585__1_glim___g005	GCA_002708625__3_gff___g002	GCA_000825725__30_gff___g001	GCA_002105135__19_gff___g018	GCA_000738585__1_glim___g006	GCA_000723665__17_gff___g004	GCA_000945115__26_gff___g004	GCA_000825725__9_gff___g001	GCA_000945115__26_gff___g006	GCA_000696955__17_glim___g005	GCA_002104935__1_gff___g008	GCA_000507065__21_glim___g009	GCA_001021685__3_glim___g003	GCA_000240685__19_glim___g009	GCA_001683725__7_gff___g009	GCA_000240685__24_glim___g023	GCA_000697415__3_glim___g003	GCA_001683725__7_gff___g010	GCA_000723665__17_gff___g006
MCL0022	GCA_002104935__5_gff___g004	GCA_000149305__2_gff___g003	GCA_900079185__6_gff___g014	GCA_000945115__6_gff___g013	GCA_000149305__7_gff___g013	GCA_002105135__16_gff___g006	GCA_000696955__21_glim___g004	GCA_000945115__5_gff___g013	GCA_000507065__27_glim___g002	GCA_000697355__4_glim___g002	GCA_000739165__5_gff___g013	GCA_011634665__1_glim___g034	GCA_000697055__7_glim___g001	GCA_000697495__1_glim___g001	GCA_000696995__2_glim___g003	GCA_002749535__3_glim___g002	GCA_000697415__16_glim___g001	GCA_000534915__11_glim___g002	GCA_001683725__4_gff___g018	GCA_000945115__27_gff___g007	GCA_000697355__2_glim___g001	GCA_002708625__17_gff___g017	GCA_900175165__2_glim___g010	GCA_000696975__6_glim___g002	GCA_000739165__21_gff___g002	GCA_002708625__8_gff___g002	GCA_002083745__1_gff___g002	GCA_000534915__10_glim___g008	GCA_000945115__28_gff___g004	GCA_000697175__5_glim___g035	GCA_900175165__3_glim___g002	GCA_011634665__1_glim___g002
MCL0023	GCA_000149305__4_gff___g007	GCA_000149305__4_gff___g012	GCA_000696915__2_glim___g003	GCA_000697135__3_glim___g004	GCA_000697115__10_glim___g004	GCA_000697095__3_glim___g001	GCA_011763585__3_glim___g001	GCA_011763895__2_glim___g001	GCA_002897155__5_gff___g016	GCA_002897155__5_gff___g026	GCA_000149305__4_gff___g014	GCA_000401635__3_glim___g028	GCA_000697415__12_glim___g011	GCA_000696915__2_glim___g004	GCA_000507065__26_glim___g003	GCA_000738585__3_glim___g002	GCA_001021685__12_glim___g003	GCA_000240685__12_glim___g007	GCA_000697135__3_glim___g003	GCA_000149305__4_gff___g013	GCA_000149305__9_gff___g004	GCA_000697115__6_glim___g011	GCA_000697725__6_glim___g014	GCA_000738585__3_glim___g003	GCA_000401635__3_glim___g034	GCA_000401635__3_glim___g033	GCA_006680115__7_glim___g001	GCA_000507065__17_glim___g001	GCA_000240685__25_glim___g020	GCA_000739165__17_gff___g005	GCA_011634665__1_glim___g026
MCL0024	GCA_000149305__17_gff___g015	GCA_900000135__11_gff___g018	GCA_002083735__14_gff___g004	GCA_002083745__2_gff___g019	GCA_011763475__4_glim___g002	GCA_000697255__9_glim___g006	GCA_000697275__4_glim___g006	GCA_000738565__6_glim___g007	GCA_002708625__9_gff___g019	GCA_000738605__5_glim___g002	GCA_000738585__2_glim___g006	GCA_000697155__4_glim___g006	GCA_000697075__4_glim___g002	GCA_000325505__6_glim___g008	GCA_006680115__6_glim___g006	GCA_000325505__8_glim___g006	GCA_011763565__2_glim___g006	GCA_011762635__3_glim___g006	GCA_011762625__3_glim___g006	GCA_000697255__1_glim___g002	GCA_000697725__1_glim___g003	GCA_000738595__11_glim___g002	GCA_000697605__9_glim___g005	GCA_000696915__6_glim___g005	GCA_000697115__11_glim___g005	GCA_000697095__4_glim___g005	GCA_000697195__7_glim___g007	GCA_000697195__7_glim___g006	GCA_000697095__4_glim___g004
MCL0025	GCA_000149305__17_gff___g003	GCA_000738605__5_glim___g007	GCA_000738595__11_glim___g006	GCA_000697075__4_glim___g006	GCA_011763645__2_glim___g001	GCA_000697135__5_glim___g001	GCA_011801495__2_glim___g001	GCA_011801305__2_glim___g001	GCA_011801505__2_glim___g001	GCA_011951285__2_glim___g001	GCA_011951295__2_glim___g001	GCA_011801575__3_glim___g001	GCA_011801605__2_glim___g001	GCA_011952145__2_glim___g001	GCA_011801035__2_glim___g001	GCA_011764055__2_glim___g001	GCA_011952175__2_glim___g004	GCA_011800955__2_glim___g004	GCA_011763975__2_glim___g004	GCA_011950985__2_glim___g004	GCA_011950945__2_glim___g004	GCA_000697155__4_glim___g001	GCA_011763795__3_glim___g001	GCA_000738585__2_glim___g001	GCA_000587855__1_glim___g015	GCA_000697435__10_glim___g014	GCA_000697195__7_glim___g002
MCL0026	GCA_000401635__4_gff___g023	GCA_000950595__14_gff___g005	GCA_010203745__22_gff___g013	GCA_000938895__13_gff___g017	GCA_001599575__10_glim___g003	GCA_001276145__3_glim___g003	GCA_000696935__2_glim___g011	GCA_000696895__7_glim___g001	GCA_001638945__19_gff___g005	GCA_002261195__12_gff___g002	GCA_002104935__14_gff___g006	GCA_002104935__14_gff___g008	GCA_000697435__8_glim___g002	GCA_000587855__9_glim___g002	GCA_000697415__3_glim___g006	GCA_000401635__4_gff___g022	GCA_000950595__14_gff___g006	GCA_010203745__22_gff___g012	GCA_000938895__13_gff___g016	GCA_000696895__7_glim___g002	GCA_000696935__2_glim___g010	GCA_001638945__19_gff___g007	GCA_000787465__3_glim___g010	GCA_001638945__19_gff___g006	GCA_000697175__14_glim___g011	GCA_000738555__1_glim___g009	GCA_000945115__6_glim___g017
MCL0027	GCA_000439145__1_gff___g004	GCA_001593155__5_gff___g002	GCA_001593205__6_gff___g002	GCA_002897155__11_gff___g055	GCA_001593125__3_gff___g014	GCA_001593145__5_gff___g010	GCA_003549995__3_gff___g002	GCA_003550305__6_gff___g002	GCA_003203555__5_gff___g006	GCA_003550305__6_gff___g003	GCA_001593205__6_gff___g003	GCA_002897155__11_gff___g056	GCA_001593145__5_gff___g009	GCA_003203555__5_gff___g007	GCA_000439145__1_gff___g005	GCA_003549995__3_gff___g003	GCA_001593155__5_gff___g003	GCA_001593125__3_gff___g013	GCA_001593145__5_gff___g003	GCA_003549995__3_gff___g011	GCA_001593125__3_gff___g006	GCA_000439145__1_gff___g011	GCA_002897155__11_gff___g063	GCA_001593205__6_gff___g009	GCA_003203555__5_gff___g013	GCA_001593155__5_gff___g009	GCA_003550305__6_gff___g009
MCL0028	GCA_000325505__8_glim___g005	GCA_011762635__3_glim___g005	GCA_011762625__3_glim___g005	GCA_011763475__4_glim___g004	GCA_011764045__1_glim___g001	GCA_011763565__2_glim___g005	GCA_006680115__6_glim___g005	GCA_000738565__6_glim___g005	GCA_002083735__14_gff___g007	GCA_900000135__11_gff___g015	GCA_002708625__9_gff___g016	GCA_002083745__2_gff___g016	GCA_000938895__13_gff___g009	GCA_001638945__19_gff___g012	GCA_010203745__22_gff___g006	GCA_000401635__4_gff___g016	GCA_000950595__14_gff___g011	GCA_000723665__6_gff___g024	GCA_002105135__1_gff___g008	GCA_000696955__7_glim___g013	GCA_000697355__6_glim___g001	GCA_000696935__2_glim___g006	GCA_000825725__28_gff___g001	GCA_001599635__6_glim___g005	GCA_000697255__5_glim___g001	GCA_000738565__6_glim___g004
MCL0029	GCA_000401635__3_gff___g002	GCA_000950595__2_gff___g002	GCA_001638945__7_gff___g003	GCA_000938895__19_gff___g002	GCA_000696895__11_glim___g005	GCA_001683725__5_gff___g005	GCA_000945115__19_gff___g007	GCA_000723665__21_gff___g007	GCA_002105135__16_gff___g004	GCA_000697355__4_glim___g004	GCA_000696955__21_glim___g006	GCA_010203745__21_gff___g003	GCA_000697175__4_glim___g007	GCA_000587855__12_glim___g003	GCA_002261195__13_gff___g004	GCA_000738555__5_glim___g003	GCA_000696995__2_glim___g001	GCA_001276145__9_glim___g001	GCA_011763645__6_glim___g002	GCA_000697435__9_glim___g003	GCA_000697475__7_glim___g002	GCA_000696975__6_glim___g004	GCA_000611695__2_glim___g002	GCA_001599575__1_glim___g001	GCA_000696935__4_glim___g001
MCL0030	GCA_000697135__5_glim___g004	GCA_011801645__4_glim___g003	GCA_011801035__2_glim___g004	GCA_011801705__2_glim___g003	GCA_011952145__2_glim___g004	GCA_011801815__2_glim___g002	GCA_011800985__3_glim___g003	GCA_011764055__2_glim___g004	GCA_011764185__3_glim___g002	GCA_011763935__5_glim___g003	GCA_011763955__5_glim___g003	GCA_011801605__2_glim___g004	GCA_011801575__3_glim___g004	GCA_011801505__2_glim___g004	GCA_011801675__2_glim___g003	GCA_011952115__3_glim___g002	GCA_011951295__2_glim___g004	GCA_011951285__2_glim___g004	GCA_011764225__2_glim___g002	GCA_011764125__2_glim___g002	GCA_011763645__2_glim___g004	GCA_011801305__2_glim___g004	GCA_011801495__2_glim___g004	GCA_011801385__3_glim___g003	GCA_011801335__4_glim___g003
MCL0031	GCA_009809945__26_gff___g013	GCA_009809945__19_gff___g002	GCA_009809945__19_gff___g003	GCA_009809945__26_gff___g001	GCA_003550325__19_gff___g008	GCA_003550325__10_gff___g023	GCA_003550325__2_gff___g008	GCA_009809945__13_gff___g004	GCA_009809945__14_gff___g004	GCA_003550325__3_gff___g011	GCA_009809945__8_gff___g003	GCA_003550325__8_gff___g027	GCA_009809945__15_gff___g005	GCA_009809945__32_gff___g002	GCA_009809945__4_gff___g009	GCA_003550325__16_gff___g012	GCA_003550325__2_gff___g007	GCA_009809945__15_gff___g004	GCA_003550325__8_gff___g026	GCA_009809945__19_gff___g001	GCA_009809945__10_gff___g002	GCA_003550325__8_gff___g025	GCA_009809945__10_gff___g001	GCA_009809945__10_gff___g003
MCL0032	GCA_000240685__25_glim___g001	GCA_000507065__17_glim___g025	GCA_002105175__23_gff___g003	GCA_000945115__3_gff___g005	GCA_002261195__3_gff___g010	GCA_000723665__2_gff___g001	GCA_000697175__7_glim___g003	GCA_000697475__1_glim___g003	GCA_000401635__13_gff___g019	GCA_003325435__16_gff___g003	GCA_002708625__4_gff___g009	GCA_002083745__21_gff___g010	GCA_002083735__17_gff___g004	GCA_900000135__24_gff___g013	GCA_000825725__29_gff___g003	GCA_001638945__4_gff___g032	GCA_000697395__4_glim___g001	GCA_000738555__2_glim___g003	GCA_002083735__11_gff___g013	GCA_003325435__7_gff___g009	GCA_000696955__1_glim___g010	GCA_002105135__18_glim___g010	GCA_000787465__3_glim___g009	GCA_002708625__4_gff___g008
MCL0033	GCA_000723665__25_gff___g008	GCA_000697475__11_glim___g005	GCA_000723665__25_gff___g007	GCA_000945115__7_gff___g005	GCA_001638985__20_gff___g023	GCA_002083745__8_gff___g007	GCA_003325415__6_gff___g001	GCA_002083735__6_gff___g009	GCA_002708625__16_gff___g022	GCA_002083745__8_gff___g008	GCA_003325435__18_gff___g004	GCA_900000135__21_gff___g009	GCA_001638985__22_gff___g011	GCA_000825725__15_gff___g008	GCA_003325435__18_gff___g003	GCA_002083735__6_gff___g010	GCA_002708625__16_gff___g021	GCA_001638985__9_gff___g027	GCA_000825725__15_gff___g009	GCA_900000135__21_gff___g010	GCA_000825725__15_gff___g010	GCA_001638985__9_gff___g028	GCA_002104935__14_gff___g012
MCL0034	GCA_000149305__11_gff___g004	GCA_000697725__4_glim___g004	GCA_000697115__3_glim___g002	GCA_000697075__7_glim___g002	GCA_011801645__1_glim___g003	GCA_011801675__1_glim___g003	GCA_011801555__1_glim___g003	GCA_011801575__1_glim___g003	GCA_011952115__1_glim___g003	GCA_011952145__1_glim___g003	GCA_011801725__1_glim___g003	GCA_011801815__1_glim___g002	GCA_011801305__1_glim___g002	GCA_011763645__1_glim___g003	GCA_011763995__1_glim___g002	GCA_000697135__7_glim___g003	GCA_000697195__2_glim___g002	GCA_011800985__1_glim___g003	GCA_011801035__1_glim___g003	GCA_011764025__1_glim___g003	GCA_011800955__1_glim___g003
MCL0035	GCA_000149305__11_gff___g001	GCA_000938895__2_gff___g001	GCA_000697355__2_glim___g038	GCA_000738605__8_glim___g001	GCA_011763795__1_glim___g001	GCA_000738595__12_glim___g001	GCA_900000135__28_gff___g005	GCA_000697095__2_glim___g002	GCA_011801675__1_glim___g001	GCA_011801725__1_glim___g001	GCA_011801645__1_glim___g001	GCA_011801575__1_glim___g001	GCA_011801555__1_glim___g001	GCA_011952145__1_glim___g001	GCA_011801035__1_glim___g001	GCA_011763645__1_glim___g001	GCA_000697135__7_glim___g001	GCA_011764025__1_glim___g001	GCA_011800985__1_glim___g001	GCA_011800955__1_glim___g001	GCA_000697725__4_glim___g001
MCL0036	GCA_000149305__1_gff___g007	GCA_002105175__24_gff___g026	GCA_000697155__10_glim___g002	GCA_011763795__2_glim___g001	GCA_000697135__6_glim___g003	GCA_000697095__5_glim___g003	GCA_011764025__3_glim___g001	GCA_011801505__3_glim___g001	GCA_011952175__3_glim___g001	GCA_011950945__3_glim___g001	GCA_000696915__7_glim___g004	GCA_000697605__4_glim___g004	GCA_000697115__7_glim___g004	GCA_000738585__8_glim___g003	GCA_000738595__6_glim___g003	GCA_000738605__6_glim___g003	GCA_011763915__2_glim___g003	GCA_000696915__3_glim___g001	GCA_011763935__2_glim___g001	GCA_000697075__1_glim___g001	GCA_000697605__5_glim___g001
MCL0037	GCA_000439145__7_gff___g001	GCA_002897155__2_gff___g012	GCA_001593155__1_gff___g010	GCA_001593125__5_gff___g001	GCA_001593125__5_gff___g004	GCA_002897155__2_gff___g008	GCA_000439145__7_gff___g005	GCA_000597685__8_gff___g001	GCA_001593155__1_gff___g007	GCA_003550305__11_gff___g004	GCA_002897155__2_gff___g007	GCA_000597685__8_gff___g002	GCA_000439145__7_gff___g006	GCA_001593155__1_gff___g009	GCA_002897155__2_gff___g011	GCA_001593125__5_gff___g002	GCA_000439145__7_gff___g003	GCA_001593125__5_gff___g005	GCA_001593155__1_gff___g006	GCA_003203555__9_gff___g003	GCA_000439145__7_gff___g002
MCL0038	GCA_000439145__9_gff___g005	GCA_001593155__6_gff___g005	GCA_001593205__3_gff___g007	GCA_002897155__9_gff___g006	GCA_001593125__4_gff___g007	GCA_001593145__3_gff___g004	GCA_003549995__1_gff___g003	GCA_003203555__6_gff___g005	GCA_003550305__2_gff___g003	GCA_000597685__2_gff___g006	GCA_002105135__5_gff___g004	GCA_000696955__23_glim___g001	GCA_000439145__9_gff___g006	GCA_001593155__6_gff___g004	GCA_001593205__3_gff___g008	GCA_002897155__9_gff___g005	GCA_001593125__4_gff___g008	GCA_001593145__3_gff___g005	GCA_003549995__1_gff___g004	GCA_003203555__6_gff___g006	GCA_003550305__2_gff___g004
MCL0039	GCA_000534915__3_glim___g005	GCA_000697415__1_glim___g014	GCA_002897155__11_gff___g004	GCA_000739165__21_gff___g007	GCA_011634665__1_glim___g001	GCA_000587855__9_glim___g007	GCA_000697435__8_glim___g007	GCA_002261195__7_gff___g001	GCA_000723665__6_gff___g016	GCA_000697415__8_glim___g001	GCA_000697175__12_glim___g013	GCA_000697475__5_glim___g014	GCA_006680115__2_glim___g030	GCA_000738585__7_glim___g007	GCA_000697115__2_glim___g013	GCA_000738595__2_glim___g002	GCA_001651415__6_glim___g016	GCA_002105135__17_gff___g001	GCA_000696955__14_glim___g018	GCA_900079185__23_gff___g014	GCA_000697415__17_glim___g001
MCL0040	GCA_000240685__24_glim___g030	GCA_000507065__24_glim___g010	GCA_000739165__2_gff___g089	GCA_003550305__1_gff___g006	GCA_000697355__15_glim___g004	GCA_000696955__12_glim___g004	GCA_003203555__12_gff___g005	GCA_000597685__7_gff___g005	GCA_000439145__11_gff___g005	GCA_003550305__3_gff___g007	GCA_001593145__8_gff___g005	GCA_001593125__12_gff___g005	GCA_001593205__5_gff___g005	GCA_001593155__7_gff___g007	GCA_003549995__8_gff___g006	GCA_000534915__5_glim___g005	GCA_000697415__4_glim___g012	GCA_002105135__19_gff___g005	GCA_000696955__12_glim___g003	GCA_006680115__2_glim___g040
MCL0041	GCA_000325505__2_glim___g006	GCA_006680115__5_glim___g001	GCA_000697275__3_glim___g009	GCA_003325435__23_gff___g002	GCA_002083735__13_gff___g008	GCA_900000135__20_gff___g004	GCA_002083745__16_gff___g005	GCA_002708625__18_gff___g008	GCA_001683725__6_gff___g006	GCA_000938895__16_gff___g003	GCA_001638985__20_gff___g018	GCA_002104935__18_gff___g006	GCA_010203745__17_gff___g003	GCA_001638945__17_gff___g003	GCA_000401635__2_gff___g003	GCA_002105175__12_gff___g005	GCA_900175165__3_glim___g001	GCA_000697415__11_glim___g029	GCA_003203555__2_gff___g013	GCA_010203745__16_glim___g030
MCL0042	GCA_000401635__3_gff___g004	GCA_000950595__2_gff___g004	GCA_001638945__7_gff___g001	GCA_010203745__21_gff___g001	GCA_000938895__19_gff___g005	GCA_001683725__5_gff___g002	GCA_900000135__3_gff___g003	GCA_003325435__19_gff___g002	GCA_002083735__1_gff___g004	GCA_000825725__20_gff___g004	GCA_003325435__3_gff___g004	GCA_000696935__4_glim___g003	GCA_000697435__9_glim___g006	GCA_000587855__12_glim___g006	GCA_002708625__5_gff___g005	GCA_000696895__11_glim___g003	GCA_001599635__5_glim___g002	GCA_002708625__5_gff___g004	GCA_000697435__9_glim___g005	GCA_000587855__12_glim___g005
MCL0043	GCA_000149305__14_gff___g004	GCA_000149305__14_gff___g013	GCA_000149305__7_gff___g006	GCA_002083745__20_gff___g001	GCA_000149305__16_gff___g007	GCA_900000135__21_gff___g021	GCA_002708625__25_gff___g003	GCA_002708625__25_gff___g002	GCA_000149305__4_gff___g003	GCA_002083745__17_gff___g001	GCA_900000135__21_gff___g022	GCA_001683725__7_gff___g006	GCA_000938895__6_gff___g016	GCA_000611695__10_glim___g007	GCA_000938895__12_gff___g001	GCA_000938895__14_gff___g002	GCA_000401635__1_gff___g002	GCA_002083735__8_gff___g011	GCA_002708625__25_gff___g004
MCL0044	GCA_000149305__2_gff___g043	GCA_011763775__1_glim___g003	GCA_011763795__4_glim___g003	GCA_011763835__1_glim___g004	GCA_011763755__2_glim___g003	GCA_000697155__7_glim___g003	GCA_000738585__5_glim___g003	GCA_011801785__2_glim___g003	GCA_011801385__2_glim___g003	GCA_011801335__2_glim___g003	GCA_011952115__2_glim___g003	GCA_011952045__3_glim___g003	GCA_011951295__3_glim___g003	GCA_011763995__2_glim___g003	GCA_011763975__3_glim___g003	GCA_000697095__6_glim___g003	GCA_011764265__1_glim___g003	GCA_011764125__1_glim___g003	GCA_011764025__2_glim___g003
MCL0045	GCA_000240685__26_glim___g012	GCA_000697055__1_glim___g007	GCA_000739165__17_gff___g002	GCA_003547095__5_gff___g002	GCA_000945115__8_gff___g001	GCA_002104935__18_gff___g003	GCA_002083735__13_gff___g006	GCA_900000135__20_gff___g006	GCA_002083745__16_gff___g007	GCA_002708625__18_gff___g006	GCA_002105135__7_gff___g003	GCA_002105175__12_gff___g003	GCA_000401635__2_gff___g005	GCA_010203745__17_gff___g005	GCA_001638945__17_gff___g005	GCA_000739165__17_gff___g003	GCA_009809945__13_gff___g001	GCA_001683725__1_gff___g010	GCA_009809945__19_gff___g015
MCL0046	GCA_000401635__5_gff___g001	GCA_001599575__2_glim___g001	GCA_001276145__8_glim___g004	GCA_010203745__12_gff___g007	GCA_001638945__1_gff___g007	GCA_000950595__15_gff___g007	GCA_000723665__2_gff___g004	GCA_000697475__1_glim___g001	GCA_000697175__7_glim___g001	GCA_000738555__2_glim___g001	GCA_000697395__4_glim___g003	GCA_000697355__1_glim___g005	GCA_000697255__6_glim___g001	GCA_000945115__3_gff___g002	GCA_002105135__21_gff___g001	GCA_000611695__1_glim___g001	GCA_000696895__2_glim___g005	GCA_000696955__10_glim___g001	GCA_000696935__7_glim___g001
MCL0047	GCA_000439145__7_gff___g007	GCA_002897155__2_gff___g005	GCA_000597685__8_gff___g004	GCA_001593125__5_gff___g007	GCA_003203555__9_gff___g002	GCA_003550305__11_gff___g006	GCA_009809945__18_gff___g001	GCA_003547095__3_gff___g012	GCA_000439145__7_gff___g008	GCA_001593155__1_gff___g003	GCA_001593155__1_gff___g002	GCA_003550305__11_gff___g007	GCA_001593125__5_gff___g008	GCA_000597685__8_gff___g003	GCA_002897155__2_gff___g006	GCA_001593125__5_gff___g006	GCA_001593155__1_gff___g005	GCA_003550305__11_gff___g005	GCA_001593155__1_gff___g004
MCL0048	GCA_000696955__6_glim___g002	GCA_000697355__17_glim___g002	GCA_002708625__17_gff___g024	GCA_900000135__34_gff___g004	GCA_002083735__11_gff___g005	GCA_003325435__7_gff___g002	GCA_000825725__21_gff___g004	GCA_002708625__11_gff___g004	GCA_002083745__17_gff___g006	GCA_000697355__16_glim___g001	GCA_000723665__4_gff___g012	GCA_000945115__5_gff___g010	GCA_000723665__4_gff___g010	GCA_000945115__5_gff___g009	GCA_009809945__1_gff___g027	GCA_000723665__4_gff___g009	GCA_900000135__6_gff___g001	GCA_003325435__7_gff___g004	GCA_002083735__11_gff___g008
MCL0049	GCA_000697275__9_glim___g004	GCA_000738565__3_glim___g001	GCA_006680115__7_glim___g008	GCA_900000135__17_gff___g013	GCA_000825725__13_gff___g004	GCA_003325435__8_gff___g006	GCA_002708625__7_gff___g012	GCA_000825725__8_gff___g003	GCA_000825725__13_gff___g005	GCA_900000135__17_gff___g012	GCA_000825725__8_gff___g004	GCA_002708625__7_gff___g011	GCA_000825725__13_gff___g006	GCA_900000135__31_gff___g006	GCA_002708625__7_gff___g010	GCA_000825725__13_gff___g007	GCA_000825725__8_gff___g005	GCA_900000135__31_gff___g005	GCA_900000135__31_gff___g004
MCL0050	GCA_000149305__10_glim___g003	GCA_000738595__3_glim___g003	GCA_000697155__8_glim___g003	GCA_000697725__5_glim___g003	GCA_002083745__5_gff___g011	GCA_002708625__24_gff___g010	GCA_003325435__17_gff___g003	GCA_900000135__1_gff___g011	GCA_002083735__4_gff___g011	GCA_000697075__9_glim___g006	GCA_000697115__4_glim___g006	GCA_000697135__4_glim___g004	GCA_000697095__1_glim___g006	GCA_000697195__8_glim___g004	GCA_000825725__2_gff___g004	GCA_002105175__24_gff___g028	GCA_900079185__15_gff___g019	GCA_003325435__6_gff___g008
MCL0051	GCA_000149305__1_gff___g003	GCA_900000135__33_gff___g001	GCA_002083735__9_gff___g005	GCA_003325435__1_gff___g001	GCA_000825725__24_gff___g001	GCA_002708625__13_gff___g005	GCA_900000135__22_gff___g002	GCA_003325435__2_gff___g002	GCA_000825725__25_gff___g002	GCA_002083745__12_gff___g002	GCA_000697415__18_glim___g007	GCA_002105135__20_gff___g008	GCA_000938895__2_gff___g016	GCA_000697275__7_glim___g002	GCA_000697255__2_glim___g002	GCA_000738565__1_glim___g002	GCA_000696955__20_glim___g029	GCA_000325505__3_glim___g001
MCL0052	GCA_000240685__14_glim___g005	GCA_001021685__1_glim___g005	GCA_000240685__6_glim___g005	GCA_001021685__12_glim___g005	GCA_000240685__12_glim___g009	GCA_000240685__27_glim___g006	GCA_000507065__7_glim___g002	GCA_000739165__17_gff___g006	GCA_000739165__18_gff___g004	GCA_000739165__26_gff___g001	GCA_000739165__2_gff___g058	GCA_000739165__26_gff___g005	GCA_000739165__2_gff___g039	GCA_000739165__2_gff___g032	GCA_003550325__13_gff___g003	GCA_002105155__2_gff___g022	GCA_000739165__2_gff___g074	GCA_000739165__23_gff___g020
MCL0053	GCA_000240685__26_glim___g001	GCA_000240685__26_glim___g009	GCA_000240685__26_glim___g002	GCA_000240685__26_glim___g010	GCA_000240685__25_glim___g018	GCA_000507065__17_glim___g003	GCA_000240685__25_glim___g019	GCA_000507065__12_glim___g005	GCA_000507065__12_glim___g004	GCA_000507065__12_glim___g002	GCA_000240685__27_glim___g005	GCA_000240685__26_glim___g011	GCA_000507065__12_glim___g006	GCA_000507065__12_glim___g003	GCA_000240685__26_glim___g014	GCA_000240685__27_glim___g003	GCA_002261195__8_gff___g011	GCA_000696975__4_glim___g004
MCL0054	GCA_000240685__8_glim___g002	GCA_001021685__24_glim___g002	GCA_000507065__14_glim___g002	GCA_002105155__2_gff___g037	GCA_001651415__5_gff___g001	GCA_000739165__2_gff___g062	GCA_000739165__2_gff___g061	GCA_000507065__7_glim___g003	GCA_000697175__5_glim___g010	GCA_000945115__27_gff___g037	GCA_000507065__16_glim___g006	GCA_000739165__5_gff___g021	GCA_000507065__36_glim___g003	GCA_003550305__1_gff___g076	GCA_009809945__13_gff___g005	GCA_003550305__1_gff___g002	GCA_000739165__2_gff___g097	GCA_000697175__5_glim___g009
MCL0055	GCA_000325505__6_glim___g004	GCA_900000135__11_gff___g008	GCA_002083745__2_gff___g009	GCA_002708625__9_gff___g008	GCA_000697255__9_glim___g002	GCA_000697275__4_glim___g002	GCA_000738565__8_glim___g003	GCA_011762635__3_glim___g002	GCA_011763565__2_glim___g002	GCA_002083735__14_gff___g014	GCA_006680115__6_glim___g002	GCA_011762625__3_glim___g002	GCA_011764045__1_glim___g005	GCA_011763475__4_glim___g008	GCA_001638945__4_gff___g030	GCA_000401635__13_gff___g017	GCA_000950595__10_gff___g028	GCA_000697255__1_glim___g007
MCL0056	GCA_000149305__8_gff___g003	GCA_003325415__1_gff___g005	GCA_002083745__7_gff___g005	GCA_002708625__22_gff___g005	GCA_003325435__9_gff___g003	GCA_003325435__12_gff___g002	GCA_900000135__29_gff___g003	GCA_000401635__13_gff___g006	GCA_000950595__10_gff___g019	GCA_001638945__4_gff___g021	GCA_010203745__9_gff___g009	GCA_000938895__17_gff___g002	GCA_000697435__4_glim___g002	GCA_000587855__5_glim___g002	GCA_000696895__4_glim___g004	GCA_002083745__7_gff___g006	GCA_000697415__11_glim___g026
MCL0057	GCA_000240685__25_glim___g016	GCA_000507065__17_glim___g006	GCA_002261195__9_gff___g007	GCA_900079185__1_gff___g001	GCA_010203745__13_gff___g040	GCA_002261195__15_gff___g005	GCA_001638945__2_gff___g045	GCA_000697135__4_glim___g002	GCA_000697195__8_glim___g002	GCA_000697095__1_glim___g008	GCA_002708625__24_gff___g005	GCA_900000135__1_gff___g017	GCA_002083735__4_gff___g005	GCA_002083745__5_gff___g016	GCA_000401635__10_gff___g009	GCA_000950595__6_gff___g008	GCA_000945115__6_glim___g028
MCL0058	GCA_000401635__16_gff___g005	GCA_000950595__7_gff___g004	GCA_010203745__13_gff___g006	GCA_001638945__2_gff___g006	GCA_000723665__10_gff___g004	GCA_000945115__14_gff___g006	GCA_002105175__1_gff___g019	GCA_900079185__6_gff___g022	GCA_900079185__9_gff___g004	GCA_900000135__25_gff___g007	GCA_002083735__15_gff___g004	GCA_003325435__11_gff___g005	GCA_000825725__14_gff___g003	GCA_000825725__23_gff___g004	GCA_002083745__20_gff___g002	GCA_002708625__25_gff___g005	GCA_002105135__23_gff___g030
MCL0059	GCA_000401635__5_gff___g006	GCA_001276145__8_glim___g001	GCA_000696935__7_glim___g004	GCA_000950595__15_gff___g002	GCA_010203745__12_gff___g002	GCA_001638945__1_gff___g002	GCA_000938895__14_gff___g006	GCA_000401635__5_gff___g007	GCA_010203745__12_gff___g001	GCA_001638945__1_gff___g001	GCA_000950595__15_gff___g001	GCA_000938895__14_gff___g007	GCA_000696895__2_glim___g001	GCA_000697295__4_glim___g001	GCA_000697255__6_glim___g004	GCA_000696975__4_glim___g047	GCA_001599575__2_glim___g003
MCL0060	GCA_000439145__11_gff___g003	GCA_001593155__7_gff___g009	GCA_001593205__5_gff___g007	GCA_003549995__8_gff___g008	GCA_001593145__8_gff___g003	GCA_000597685__7_gff___g003	GCA_001593125__12_gff___g003	GCA_002897155__8_gff___g003	GCA_003203555__12_gff___g003	GCA_003550305__3_gff___g009	GCA_000825725__8_gff___g007	GCA_003325435__8_gff___g005	GCA_900000135__17_gff___g011	GCA_900000135__31_gff___g011	GCA_000825725__13_gff___g008	GCA_002083745__22_gff___g002	GCA_002708625__7_gff___g009
MCL0061	GCA_000439145__10_gff___g001	GCA_001593205__10_gff___g004	GCA_002897155__3_gff___g004	GCA_000597685__6_gff___g005	GCA_001593125__11_gff___g004	GCA_001593145__2_gff___g001	GCA_003549995__9_gff___g001	GCA_003203555__14_gff___g006	GCA_003550305__10_gff___g004	GCA_001593155__2_gff___g005	GCA_002708625__3_gff___g006	GCA_002083745__9_gff___g001	GCA_001638985__11_gff___g002	GCA_900079185__3_gff___g002	GCA_001650995__5_glim___g001	GCA_002105175__3_gff___g003	GCA_002105135__11_gff___g003
MCL0062	GCA_000439145__9_gff___g009	GCA_002897155__9_gff___g001	GCA_000597685__2_gff___g009	GCA_001593155__6_gff___g001	GCA_001593125__4_gff___g011	GCA_001593145__3_gff___g008	GCA_001593205__3_gff___g011	GCA_003549995__1_gff___g007	GCA_003203555__6_gff___g010	GCA_002083745__22_gff___g007	GCA_002708625__7_gff___g005	GCA_000825725__13_gff___g011	GCA_900000135__17_gff___g007	GCA_003325435__8_gff___g001	GCA_002083735__18_gff___g003	GCA_000825725__8_gff___g011	GCA_003325435__13_gff___g002
MCL0063	GCA_000739165__25_glim___g007	GCA_000696955__16_glim___g008	GCA_002105135__7_glim___g006	GCA_001638985__9_glim___g036	GCA_000739165__2_gff___g001	GCA_000697355__5_glim___g006	GCA_000240685__19_glim___g011	GCA_001021685__3_glim___g005	GCA_000507065__21_glim___g010	GCA_000507065__21_glim___g012	GCA_900079185__23_gff___g020	GCA_002104935__2_gff___g002	GCA_002105135__20_gff___g020	GCA_000739165__15_glim___g009	GCA_000534915__10_glim___g031	GCA_000696955__16_glim___g007
MCL0064	GCA_000149305__17_gff___g014	GCA_002708625__9_gff___g017	GCA_002083745__2_gff___g017	GCA_900000135__11_gff___g016	GCA_002083735__14_gff___g006	GCA_000697255__9_glim___g005	GCA_000697275__4_glim___g005	GCA_000738565__6_glim___g006	GCA_011763475__4_glim___g003	GCA_000697255__1_glim___g003	GCA_001638985__9_glim___g025	GCA_000738605__5_glim___g003	GCA_002708625__9_gff___g018	GCA_002083745__2_gff___g018	GCA_900000135__11_gff___g017	GCA_002083735__14_gff___g005
MCL0065	GCA_000149305__2_gff___g005	GCA_900000135__24_gff___g022	GCA_900079185__6_gff___g012	GCA_002104935__15_gff___g004	GCA_002105135__23_gff___g024	GCA_000696955__20_glim___g008	GCA_001650995__1_glim___g006	GCA_003550305__6_gff___g004	GCA_001593205__6_gff___g004	GCA_002897155__11_gff___g057	GCA_003549995__3_gff___g004	GCA_000439145__1_gff___g006	GCA_001593125__3_gff___g011	GCA_001593155__5_gff___g004	GCA_001593145__5_gff___g008	GCA_003203555__5_gff___g008
MCL0066	GCA_001638985__19_gff___g002	GCA_000401635__4_gff___g008	GCA_000697355__17_glim___g014	GCA_000938895__13_gff___g004	GCA_900079185__6_gff___g017	GCA_002105175__5_gff___g001	GCA_900079185__12_gff___g010	GCA_001599635__6_glim___g002	GCA_000739165__7_gff___g003	GCA_000739165__3_gff___g009	GCA_000697175__5_glim___g006	GCA_000945115__27_gff___g040	GCA_002104935__7_gff___g012	GCA_010203745__2_gff___g011	GCA_001638945__15_gff___g010	GCA_001638985__9_glim___g027
MCL0067	GCA_000149305__7_gff___g014	GCA_000738595__9_glim___g001	GCA_000697195__4_glim___g002	GCA_000697415__3_glim___g011	GCA_000945115__27_gff___g029	GCA_000945115__28_gff___g015	GCA_000401635__17_gff___g001	GCA_000696935__1_glim___g001	GCA_000696895__12_glim___g001	GCA_900175165__2_glim___g006	GCA_006680115__2_glim___g011	GCA_000697415__18_glim___g009	GCA_002897155__1_gff___g003	GCA_000697415__1_glim___g007	GCA_000534915__3_glim___g013	GCA_000697175__5_glim___g018
MCL0068	GCA_000149305__9_gff___g034	GCA_000697115__6_glim___g006	GCA_000697725__6_glim___g009	GCA_002105155__2_gff___g054	GCA_002105155__2_gff___g053	GCA_000697415__11_glim___g019	GCA_001683725__3_gff___g005	GCA_000697415__11_glim___g014	GCA_000696955__8_glim___g023	GCA_002105135__9_glim___g024	GCA_000723665__22_gff___g005	GCA_000401635__13_gff___g008	GCA_001638945__4_gff___g022	GCA_010203745__9_gff___g007	GCA_000950595__10_gff___g021	GCA_000696895__4_glim___g006
MCL0069	GCA_000149305__9_gff___g046	GCA_002708625__15_gff___g001	GCA_000697725__6_glim___g004	GCA_000697115__6_glim___g002	GCA_000697395__5_glim___g001	GCA_002261195__18_gff___g006	GCA_002105175__24_gff___g020	GCA_000739165__20_gff___g006	GCA_000507065__27_glim___g014	GCA_000240685__10_glim___g004	GCA_000938895__6_gff___g009	GCA_001651415__4_gff___g003	GCA_000739165__8_gff___g001	GCA_002105175__23_gff___g004	GCA_003325415__2_gff___g005	GCA_000534915__10_glim___g002
MCL0070	GCA_000325505__9_glim___g003	GCA_006680115__7_glim___g004	GCA_000738565__5_glim___g001	GCA_000825725__8_gff___g010	GCA_002083735__18_gff___g002	GCA_003325435__13_gff___g003	GCA_011763565__3_glim___g002	GCA_011762625__5_glim___g002	GCA_011762635__5_glim___g002	GCA_011763475__6_glim___g002	GCA_900000135__17_gff___g008	GCA_003325435__8_gff___g002	GCA_002708625__7_gff___g006	GCA_002083745__22_gff___g005	GCA_900000135__31_gff___g008	GCA_002083745__22_gff___g006
MCL0071	GCA_000401635__11_gff___g001	GCA_000950595__3_gff___g001	GCA_010203745__19_gff___g001	GCA_001638945__13_gff___g007	GCA_002083735__9_gff___g004	GCA_003325435__1_gff___g002	GCA_000825725__24_gff___g002	GCA_002708625__13_gff___g004	GCA_002083745__12_gff___g003	GCA_003325435__2_gff___g003	GCA_900000135__33_gff___g002	GCA_900000135__22_gff___g003	GCA_000825725__25_gff___g003	GCA_000938895__11_gff___g008	GCA_000950595__5_gff___g002	GCA_002083745__12_gff___g004
MCL0072	GCA_000401635__5_gff___g002	GCA_001638945__1_gff___g006	GCA_000950595__15_gff___g006	GCA_000938895__14_gff___g001	GCA_010203745__12_gff___g006	GCA_001276145__8_glim___g003	GCA_900079185__25_gff___g003	GCA_000697355__1_glim___g004	GCA_000696955__10_glim___g002	GCA_001599635__1_glim___g001	GCA_000697295__4_glim___g003	GCA_002105135__21_gff___g002	GCA_000697275__5_glim___g002	GCA_000697255__6_glim___g002	GCA_000611695__1_glim___g002	GCA_002105175__13_gff___g003
MCL0073	GCA_000401635__4_gff___g014	GCA_001599575__10_glim___g007	GCA_001276145__3_glim___g007	GCA_000696895__7_glim___g007	GCA_010203745__22_gff___g004	GCA_001638945__19_gff___g014	GCA_000938895__13_gff___g007	GCA_001599635__6_glim___g004	GCA_000696935__2_glim___g005	GCA_000697295__7_glim___g002	GCA_000945115__5_gff___g006	GCA_000723665__4_gff___g005	GCA_000945115__27_gff___g011	GCA_000950595__14_gff___g013	GCA_000697235__2_glim___g003	GCA_000697175__5_glim___g031
MCL0074	GCA_009809945__21_gff___g001	GCA_003550325__11_gff___g001	GCA_002897155__5_gff___g088	GCA_003550325__8_gff___g024	GCA_009809945__4_gff___g008	GCA_009809945__19_gff___g013	GCA_003550305__1_gff___g039	GCA_003550325__11_gff___g003	GCA_009809945__26_gff___g004	GCA_003550325__19_gff___g003	GCA_003550325__16_gff___g003	GCA_003550325__16_gff___g004	GCA_009809945__21_gff___g003	GCA_003550325__20_gff___g001	GCA_009809945__25_gff___g002	GCA_009809945__19_gff___g005
MCL0075	GCA_000587855__6_glim___g003	GCA_000697435__11_glim___g005	GCA_000697435__5_glim___g003	GCA_000587855__7_glim___g002	GCA_000697435__5_glim___g002	GCA_000587855__7_glim___g003	GCA_001683725__16_gff___g003	GCA_003990785__1_glim___g006	GCA_001593125__5_gff___g009	GCA_001683725__16_gff___g008	GCA_010203745__20_gff___g011	GCA_000739165__15_gff___g006	GCA_000739165__25_gff___g005	GCA_001683725__16_gff___g005	GCA_002261195__5_gff___g014	GCA_900175165__3_glim___g006
MCL0076	GCA_000587855__7_glim___g019	GCA_000697435__5_glim___g018	GCA_000825725__19_gff___g007	GCA_000696895__9_glim___g005	GCA_010203745__15_gff___g008	GCA_001638945__23_gff___g002	GCA_001638985__10_gff___g015	GCA_000697435__8_glim___g011	GCA_000587855__9_glim___g011	GCA_010203745__9_gff___g006	GCA_001638945__4_gff___g023	GCA_002105175__5_gff___g013	GCA_900175165__2_glim___g001	GCA_000697115__2_glim___g003	GCA_000738595__7_glim___g013	GCA_000587855__9_glim___g012
MCL0077	GCA_000149305__10_glim___g002	GCA_000697115__4_glim___g007	GCA_000697155__8_glim___g002	GCA_000697095__1_glim___g007	GCA_900000135__1_gff___g014	GCA_002708625__24_gff___g007	GCA_002083745__5_gff___g014	GCA_000697075__9_glim___g007	GCA_002083735__4_gff___g008	GCA_002105155__2_gff___g002	GCA_000738595__3_glim___g002	GCA_000697135__4_glim___g003	GCA_000697195__8_glim___g003	GCA_000697725__5_glim___g002	GCA_000825725__2_gff___g001
MCL0078	GCA_000149305__20_gff___g006	GCA_001683725__13_gff___g004	GCA_010203745__3_gff___g003	GCA_001638945__16_gff___g003	GCA_000950595__6_gff___g003	GCA_000938895__18_gff___g004	GCA_000401635__10_gff___g003	GCA_000697435__12_glim___g003	GCA_000587855__4_glim___g003	GCA_000696895__6_glim___g002	GCA_000697275__8_glim___g001	GCA_000696935__3_glim___g003	GCA_001599575__3_glim___g004	GCA_000696935__3_glim___g002	GCA_001599575__3_glim___g003
MCL0079	GCA_000739165__2_gff___g022	GCA_000739165__2_gff___g033	GCA_000739165__2_gff___g023	GCA_000739165__2_gff___g035	GCA_000739165__2_gff___g034	GCA_000739165__2_gff___g041	GCA_000739165__2_gff___g040	GCA_000739165__2_gff___g036	GCA_000739165__2_gff___g037	GCA_000739165__2_gff___g038	GCA_000739165__2_gff___g085	GCA_000739165__2_gff___g086	GCA_000739165__2_gff___g082	GCA_000739165__2_gff___g083	GCA_000739165__2_gff___g095
MCL0080	GCA_000149305__17_gff___g004	GCA_002083745__2_gff___g011	GCA_900000135__11_gff___g010	GCA_002083735__14_gff___g012	GCA_003325435__21_gff___g004	GCA_000325505__6_glim___g005	GCA_000697255__1_glim___g006	GCA_011764045__1_glim___g004	GCA_011763475__4_glim___g007	GCA_000738565__6_glim___g001	GCA_002708625__9_gff___g011	GCA_000325505__8_glim___g002	GCA_000738565__4_glim___g001	GCA_002708625__9_gff___g010
MCL0081	GCA_000149305__17_gff___g001	GCA_001638945__11_gff___g011	GCA_000401635__18_gff___g001	GCA_002105175__22_gff___g006	GCA_010203745__5_gff___g001	GCA_002104935__16_gff___g015	GCA_000938895__12_gff___g006	GCA_000950595__10_gff___g003	GCA_001638945__4_gff___g003	GCA_010203745__9_gff___g025	GCA_900079185__19_gff___g007	GCA_001650995__9_glim___g011	GCA_000696895__3_glim___g009	GCA_002104935__16_gff___g016
MCL0082	GCA_000149305__17_gff___g011	GCA_002708625__9_gff___g015	GCA_002083745__2_gff___g015	GCA_002083735__14_gff___g008	GCA_000825725__28_gff___g002	GCA_900000135__11_gff___g014	GCA_003325415__4_gff___g003	GCA_001638985__10_gff___g007	GCA_002105135__1_gff___g013	GCA_002261195__1_gff___g021	GCA_900079185__12_gff___g005	GCA_000945115__27_gff___g004	GCA_002105135__20_gff___g029	GCA_001638985__19_gff___g012
MCL0083	GCA_000149305__17_gff___g016	GCA_900000135__11_gff___g019	GCA_002708625__9_gff___g020	GCA_002083745__2_gff___g020	GCA_002083735__14_gff___g003	GCA_001683725__11_gff___g007	GCA_000697035__4_glim___g005	GCA_000738565__6_glim___g008	GCA_000325505__6_glim___g009	GCA_011763475__4_glim___g001	GCA_006680115__6_glim___g007	GCA_000697255__9_glim___g007	GCA_000697275__4_glim___g007	GCA_000697255__1_glim___g001
MCL0084	GCA_000325505__1_glim___g003	GCA_000825725__13_gff___g009	GCA_900000135__17_gff___g010	GCA_003325435__8_gff___g004	GCA_000738565__3_glim___g002	GCA_000697275__9_glim___g005	GCA_000825725__8_gff___g008	GCA_000825725__8_gff___g006	GCA_000325505__9_glim___g001	GCA_006680115__7_glim___g007	GCA_006680115__7_glim___g006	GCA_900000135__31_gff___g010	GCA_002083745__22_gff___g003	GCA_002708625__7_gff___g008
MCL0085	GCA_000439145__1_gff___g008	GCA_000597685__4_gff___g002	GCA_001593145__5_gff___g006	GCA_001593155__5_gff___g006	GCA_003203555__5_gff___g010	GCA_003550305__6_gff___g006	GCA_002897155__11_gff___g060	GCA_003549995__3_gff___g006	GCA_001593125__3_gff___g009	GCA_001593205__6_gff___g006	GCA_003549995__3_gff___g007	GCA_003547095__2_gff___g005	GCA_002708625__17_gff___g003	GCA_000787465__3_glim___g003
MCL0086	GCA_000739165__2_gff___g013	GCA_000739165__2_gff___g014	GCA_000739165__2_gff___g046	GCA_000739165__2_gff___g067	GCA_000739165__2_gff___g065	GCA_000739165__2_gff___g042	GCA_000739165__2_gff___g068	GCA_000739165__2_gff___g045	GCA_000739165__2_gff___g044	GCA_000739165__2_gff___g066	GCA_000739165__2_gff___g011	GCA_000739165__2_gff___g096	GCA_000739165__2_gff___g043	GCA_000739165__2_gff___g064
MCL0087	GCA_001593125__8_gff___g004	GCA_001593155__3_gff___g014	GCA_002897155__1_gff___g068	GCA_001593155__3_gff___g010	GCA_001593125__8_gff___g008	GCA_001593155__3_gff___g012	GCA_001593125__8_gff___g006	GCA_002897155__1_gff___g066	GCA_002897155__1_gff___g065	GCA_001593155__3_gff___g013	GCA_001593125__8_gff___g005	GCA_001593155__3_gff___g011	GCA_001593125__8_gff___g007	GCA_002897155__1_gff___g067
MCL0088	GCA_900079185__12_gff___g008	GCA_900079185__20_gff___g001	GCA_900079185__12_gff___g013	GCA_900079185__23_gff___g023	GCA_900079185__6_gff___g016	GCA_900079185__19_gff___g008	GCA_900079185__23_gff___g016	GCA_900079185__15_gff___g036	GCA_900079185__18_gff___g003	GCA_900079185__15_gff___g018	GCA_900079185__6_gff___g024	GCA_900079185__6_gff___g018	GCA_900079185__19_gff___g004	GCA_900079185__23_gff___g026
MCL0089	GCA_000149305__10_glim___g006	GCA_000738595__3_glim___g006	GCA_000697155__8_glim___g006	GCA_000697135__4_glim___g007	GCA_000697195__8_glim___g007	GCA_000697725__5_glim___g006	GCA_000697605__7_glim___g003	GCA_000697075__9_glim___g001	GCA_000738585__1_glim___g003	GCA_002105175__9_gff___g008	GCA_000697115__4_glim___g001	GCA_000697725__5_glim___g007	GCA_000697095__1_glim___g002
MCL0090	GCA_000507065__26_glim___g005	GCA_001651415__11_gff___g002	GCA_000950595__10_gff___g029	GCA_000401635__13_gff___g018	GCA_001638945__4_gff___g031	GCA_002083735__17_gff___g005	GCA_003325435__22_gff___g001	GCA_900000135__24_gff___g014	GCA_003325435__16_gff___g004	GCA_002083745__21_gff___g009	GCA_000587855__6_glim___g007	GCA_002708625__4_gff___g010	GCA_000738565__2_glim___g001
MCL0091	GCA_000149305__9_gff___g036	GCA_002105155__2_gff___g063	GCA_002105155__2_gff___g027	GCA_000945115__27_gff___g017	GCA_000697175__5_glim___g028	GCA_000945115__28_gff___g001	GCA_002104935__6_glim___g019	GCA_002105135__8_gff___g019	GCA_000696955__3_glim___g004	GCA_000240685__24_glim___g048	GCA_000739165__5_gff___g002	GCA_000739165__15_glim___g016	GCA_000697415__3_glim___g004
MCL0092	GCA_000240685__14_glim___g009	GCA_001021685__1_glim___g009	GCA_000507065__28_glim___g007	GCA_001638985__9_glim___g004	GCA_002104935__6_gff___g018	GCA_002105155__11_gff___g011	GCA_011634665__3_glim___g008	GCA_002105135__17_gff___g006	GCA_000696955__14_glim___g012	GCA_000723665__6_gff___g003	GCA_000945115__22_gff___g003	GCA_002105135__17_gff___g007	GCA_011634665__3_glim___g007
MCL0093	GCA_000401635__1_gff___g008	GCA_010203745__1_gff___g006	GCA_000950595__16_gff___g005	GCA_001638945__14_gff___g006	GCA_002105135__20_gff___g042	GCA_000696935__5_glim___g004	GCA_000696895__5_glim___g005	GCA_001599575__6_glim___g005	GCA_001276145__4_glim___g003	GCA_000697495__4_glim___g002	GCA_000696995__3_glim___g001	GCA_000696975__2_glim___g002	GCA_002749535__4_glim___g001
MCL0094	GCA_000439145__11_gff___g002	GCA_001593205__5_gff___g008	GCA_003549995__8_gff___g009	GCA_001593155__7_gff___g011	GCA_001593145__8_gff___g002	GCA_002897155__8_gff___g002	GCA_000597685__7_gff___g002	GCA_001593125__12_gff___g002	GCA_003203555__12_gff___g002	GCA_003550305__3_gff___g010	GCA_000945115__5_gff___g012	GCA_001651415__5_gff___g005	GCA_001593155__7_gff___g010
MCL0095	GCA_000507065__18_glim___g002	GCA_002105155__1_gff___g001	GCA_000739165__12_gff___g007	GCA_000534915__10_glim___g010	GCA_900079185__12_gff___g001	GCA_002083745__1_gff___g012	GCA_002708625__8_gff___g010	GCA_002083735__8_gff___g021	GCA_002261195__8_gff___g008	GCA_003550305__1_gff___g012	GCA_002104935__6_gff___g003	GCA_000739165__23_gff___g019	GCA_900175165__2_glim___g004
MCL0096	GCA_000149305__11_glim___g017	GCA_000738595__8_glim___g019	GCA_000738585__9_glim___g020	GCA_002897155__13_gff___g003	GCA_000597685__1_gff___g002	GCA_000439145__5_gff___g001	GCA_001593155__10_gff___g001	GCA_003203555__1_gff___g003	GCA_003550305__4_gff___g002	GCA_001593145__7_gff___g001	GCA_003203555__1_gff___g004	GCA_003550305__4_gff___g001
MCL0097	GCA_900079185__6_gff___g028	GCA_001683725__12_gff___g005	GCA_002104935__14_gff___g020	GCA_002105155__2_gff___g060	GCA_000938895__13_gff___g001	GCA_002105175__1_gff___g012	GCA_000401635__4_gff___g012	GCA_001276145__3_glim___g011	GCA_000697355__17_glim___g013	GCA_000696935__2_glim___g001	GCA_000534915__10_glim___g029	GCA_002105155__2_gff___g061
MCL0098	GCA_000325505__2_glim___g001	GCA_000825725__14_gff___g009	GCA_006680115__5_glim___g007	GCA_002083735__15_gff___g011	GCA_002083745__20_gff___g011	GCA_002708625__25_gff___g013	GCA_000738565__7_glim___g005	GCA_000697255__4_glim___g005	GCA_000697275__3_glim___g001	GCA_000696955__20_glim___g003	GCA_010203745__13_gff___g042	GCA_001638945__2_gff___g047
MCL0099	GCA_000507065__16_glim___g003	GCA_002104935__16_gff___g001	GCA_000697415__11_glim___g017	GCA_000945115__15_gff___g014	GCA_002104935__16_gff___g002	GCA_003550325__8_gff___g005	GCA_003550325__8_gff___g008	GCA_003550325__8_gff___g009	GCA_003550325__8_gff___g003	GCA_000739165__25_gff___g008	GCA_000739165__15_glim___g005	GCA_003550325__8_gff___g004
MCL0100	GCA_000534915__10_glim___g016	GCA_000534915__10_glim___g017	GCA_002105135__20_gff___g001	GCA_002105135__20_gff___g002	GCA_000696955__7_glim___g003	GCA_002105135__1_gff___g022	GCA_000697355__6_glim___g010	GCA_900000135__17_gff___g001	GCA_000825725__8_gff___g014	GCA_002708625__7_gff___g001	GCA_002105135__1_gff___g023	GCA_002105135__1_gff___g021
MCL0101	GCA_000739165__20_glim___g001	GCA_000696975__1_glim___g003	GCA_002105175__14_gff___g002	GCA_002105175__13_gff___g001	GCA_002104935__9_gff___g003	GCA_900079185__25_gff___g001	GCA_000787465__2_glim___g002	GCA_000696995__1_glim___g001	GCA_900175165__7_glim___g001	GCA_001650995__6_glim___g002	GCA_900079185__17_gff___g001	GCA_000697055__6_glim___g002
MCL0102	GCA_000696975__2_glim___g007	GCA_900175165__3_glim___g007	GCA_000697055__3_glim___g005	GCA_002105175__24_gff___g011	GCA_000696975__2_glim___g008	GCA_000696995__3_glim___g006	GCA_002749535__4_glim___g007	GCA_000697495__4_glim___g007	GCA_000696975__2_glim___g009	GCA_000696995__3_glim___g007	GCA_000697495__4_glim___g008	GCA_000697055__3_glim___g004
MCL0103	GCA_000697175__8_glim___g006	GCA_000697475__12_glim___g006	GCA_000945115__1_gff___g004	GCA_002105175__15_gff___g002	GCA_006680115__2_glim___g041	GCA_002104935__13_gff___g004	GCA_001638985__5_gff___g003	GCA_001638985__2_gff___g006	GCA_000723665__8_gff___g007	GCA_900079185__14_gff___g002	GCA_000723665__8_gff___g008	GCA_001650995__3_glim___g003
MCL0104	GCA_011763695__2_glim___g003	GCA_011763855__2_glim___g003	GCA_011763875__2_glim___g003	GCA_011763835__3_glim___g003	GCA_011763815__3_glim___g003	GCA_011763935__4_glim___g004	GCA_011952045__2_glim___g003	GCA_011801555__4_glim___g003	GCA_011801335__3_glim___g003	GCA_011801575__4_glim___g003	GCA_011951295__4_glim___g003	GCA_011801725__2_glim___g003
MCL0105	GCA_000240685__10_glim___g001	GCA_000507065__27_glim___g017	GCA_003550325__1_gff___g014	GCA_000739165__15_glim___g019	GCA_003550325__1_gff___g015	GCA_000938895__6_gff___g021	GCA_002104935__6_glim___g021	GCA_009809945__6_gff___g011	GCA_001638985__9_gff___g020	GCA_009809945__6_gff___g010	GCA_002897155__5_gff___g031
MCL0106	GCA_000240685__14_glim___g011	GCA_001021685__1_glim___g011	GCA_000507065__28_glim___g009	GCA_000739165__19_gff___g010	GCA_000240685__14_glim___g010	GCA_001021685__1_glim___g010	GCA_002105155__11_gff___g013	GCA_010203745__9_gff___g019	GCA_001638945__4_gff___g010	GCA_001651415__6_glim___g018	GCA_011634665__3_glim___g009
MCL0107	GCA_002897155__8_gff___g005	GCA_000439145__11_gff___g006	GCA_000597685__7_gff___g006	GCA_001593205__5_gff___g004	GCA_001593155__7_gff___g006	GCA_003549995__8_gff___g005	GCA_001593145__8_gff___g006	GCA_003203555__12_gff___g006	GCA_003203555__12_gff___g007	GCA_003550305__3_gff___g006	GCA_001593125__12_gff___g006
MCL0108	GCA_000325505__6_glim___g002	GCA_011764045__1_glim___g006	GCA_011763475__4_glim___g009	GCA_002083735__14_gff___g017	GCA_900000135__11_gff___g006	GCA_002083745__2_gff___g006	GCA_002708625__9_gff___g006	GCA_000325505__6_glim___g003	GCA_000738565__8_glim___g002	GCA_000697255__9_glim___g001	GCA_011762625__3_glim___g001
MCL0109	GCA_000401635__17_gff___g003	GCA_010203745__2_gff___g002	GCA_001638945__15_gff___g002	GCA_000950595__8_gff___g002	GCA_000696935__1_glim___g002	GCA_000401635__17_gff___g004	GCA_010203745__2_gff___g003	GCA_001638945__15_gff___g003	GCA_001638945__15_gff___g004	GCA_010203745__2_gff___g004	GCA_000950595__8_gff___g003
MCL0110	GCA_000439145__10_gff___g004	GCA_001593145__2_gff___g004	GCA_001593205__10_gff___g001	GCA_002897155__3_gff___g001	GCA_000597685__6_gff___g002	GCA_001593125__11_gff___g001	GCA_003550305__10_gff___g001	GCA_003203555__14_gff___g003	GCA_001593155__2_gff___g002	GCA_003549995__9_gff___g004	GCA_000945115__6_gff___g024
MCL0111	GCA_000439145__6_gff___g002	GCA_002897155__10_gff___g002	GCA_000597685__3_gff___g002	GCA_001593205__7_gff___g003	GCA_001593125__2_gff___g003	GCA_001593155__11_gff___g004	GCA_001593145__6_gff___g003	GCA_003549995__5_gff___g002	GCA_003203555__3_gff___g002	GCA_003550305__15_gff___g001	GCA_003203555__3_gff___g004
MCL0112	GCA_000587855__7_glim___g015	GCA_000697435__5_glim___g015	GCA_010203745__15_gff___g004	GCA_001638945__23_gff___g006	GCA_000938895__2_gff___g005	GCA_000696895__9_glim___g001	GCA_002105135__20_gff___g048	GCA_001638985__10_gff___g011	GCA_003550325__25_gff___g004	GCA_009809945__30_gff___g004	GCA_000825725__19_gff___g012
MCL0113	GCA_000697355__16_glim___g012	GCA_000696955__1_glim___g011	GCA_002105135__18_glim___g011	GCA_002708625__11_gff___g008	GCA_002083745__17_gff___g010	GCA_900000135__6_gff___g005	GCA_003325435__7_gff___g008	GCA_000825725__21_gff___g009	GCA_002083735__11_gff___g012	GCA_000739165__20_glim___g005	GCA_900000135__34_gff___g008
MCL0114	GCA_000723665__10_gff___g002	GCA_000945115__14_gff___g008	GCA_002105135__23_gff___g031	GCA_900079185__9_gff___g006	GCA_900079185__6_gff___g023	GCA_001638985__4_gff___g007	GCA_002105135__20_gff___g044	GCA_010203745__13_gff___g032	GCA_001638945__2_gff___g036	GCA_001638985__20_gff___g001	GCA_000739165__15_glim___g022
MCL0115	GCA_000696955__16_glim___g009	GCA_002105135__7_glim___g005	GCA_000697355__5_glim___g005	GCA_000697355__17_glim___g005	GCA_002708625__17_gff___g026	GCA_000696955__6_glim___g005	GCA_000697415__11_glim___g021	GCA_000697175__14_glim___g006	GCA_000738555__1_glim___g005	GCA_000697475__4_glim___g003	GCA_000723665__7_glim___g003
MCL0116	GCA_000696955__17_glim___g003	GCA_002105135__19_gff___g014	GCA_000697355__15_glim___g012	GCA_002105135__19_gff___g013	GCA_000697355__15_glim___g011	GCA_000945115__6_gff___g022	GCA_000696955__17_glim___g004	GCA_002105135__19_gff___g015	GCA_002105135__19_gff___g016	GCA_001638985__8_gff___g019	GCA_001638985__9_gff___g012
MCL0117	GCA_000697175__10_glim___g003	GCA_000697475__8_glim___g002	GCA_000723665__3_gff___g007	GCA_000945115__4_gff___g007	GCA_000697395__1_glim___g002	GCA_000723665__3_gff___g008	GCA_000738555__7_glim___g003	GCA_000945115__4_gff___g006	GCA_003550325__16_gff___g006	GCA_000697475__8_glim___g003	GCA_000697415__3_glim___g018
MCL0118	GCA_000149305__1_gff___g002	GCA_002083745__12_gff___g001	GCA_003325435__2_gff___g001	GCA_900000135__22_gff___g001	GCA_000825725__25_gff___g001	GCA_002708625__13_gff___g006	GCA_000697415__18_glim___g008	GCA_000738565__1_glim___g001	GCA_000697275__7_glim___g001	GCA_000697255__2_glim___g001
MCL0119	GCA_000507065__16_glim___g008	GCA_900079185__6_gff___g010	GCA_002104935__5_gff___g010	GCA_000697495__4_glim___g004	GCA_000697055__3_glim___g008	GCA_000696995__3_glim___g003	GCA_002749535__4_glim___g003	GCA_000696975__2_glim___g004	GCA_000534915__10_glim___g039	GCA_000739165__25_glim___g004
MCL0120	GCA_000149305__2_gff___g030	GCA_000149305__2_gff___g035	GCA_002897155__11_gff___g036	GCA_001651415__6_glim___g013	GCA_001638985__5_gff___g006	GCA_001638985__22_gff___g027	GCA_000507065__27_glim___g020	GCA_000401635__11_gff___g005	GCA_001276145__1_glim___g017	GCA_001638985__22_gff___g010
MCL0121	GCA_000149305__2_gff___g041	GCA_002105135__23_gff___g035	GCA_000938895__2_gff___g006	GCA_010203745__15_gff___g003	GCA_001638945__23_gff___g007	GCA_002708625__17_gff___g020	GCA_001593155__3_gff___g001	GCA_000945115__27_gff___g024	GCA_003547095__3_gff___g027	GCA_002897155__5_gff___g027
MCL0122	GCA_010203745__16_glim___g032	GCA_002105135__23_gff___g003	GCA_000945115__6_glim___g015	GCA_000696955__3_glim___g012	GCA_002105135__8_gff___g002	GCA_002083735__4_gff___g016	GCA_003325435__6_gff___g003	GCA_000825725__7_gff___g002	GCA_003325435__6_gff___g002	GCA_002083735__4_gff___g017
MCL0123	GCA_000149305__9_gff___g005	GCA_002708625__4_gff___g013	GCA_002083745__21_gff___g006	GCA_900000135__24_gff___g017	GCA_900079185__12_gff___g009	GCA_000739165__21_gff___g005	GCA_010203745__13_gff___g020	GCA_000950595__7_gff___g016	GCA_001638945__2_gff___g023	GCA_000697415__3_glim___g009
MCL0124	GCA_000149305__9_gff___g019	GCA_000697725__6_glim___g011	GCA_000697115__6_glim___g008	GCA_000697355__16_glim___g016	GCA_002105135__18_glim___g006	GCA_000696955__1_glim___g006	GCA_001638985__20_gff___g025	GCA_000697475__4_glim___g008	GCA_000723665__7_glim___g009	GCA_000697175__14_glim___g001
MCL0125	GCA_000149305__9_gff___g023	GCA_000697725__6_glim___g010	GCA_000697115__6_glim___g007	GCA_000149305__9_gff___g024	GCA_000697435__9_glim___g001	GCA_001683725__5_gff___g010	GCA_000587855__12_glim___g001	GCA_001599635__5_glim___g004	GCA_000697295__2_glim___g005	GCA_001683725__4_gff___g015
MCL0126	GCA_000149305__9_gff___g044	GCA_900000135__3_gff___g001	GCA_002083735__1_gff___g001	GCA_000825725__20_gff___g006	GCA_002708625__5_gff___g001	GCA_002083745__13_gff___g008	GCA_000787465__1_glim___g006	GCA_000696975__4_glim___g030	GCA_003325415__3_gff___g003	GCA_000739165__25_glim___g025
MCL0127	GCA_000401635__12_gff___g002	GCA_001638945__25_gff___g011	GCA_001599575__5_glim___g011	GCA_010203745__11_gff___g003	GCA_000696935__6_glim___g010	GCA_001276145__2_glim___g011	GCA_000401635__12_gff___g003	GCA_001638945__25_gff___g010	GCA_001599575__5_glim___g010	GCA_000696935__6_glim___g009
MCL0128	GCA_000401635__18_gff___g003	GCA_010203745__5_gff___g002	GCA_000696895__3_glim___g008	GCA_001638945__11_gff___g010	GCA_000950595__4_gff___g001	GCA_000938895__12_gff___g005	GCA_002105175__22_gff___g008	GCA_900079185__19_gff___g005	GCA_002104935__16_gff___g022	GCA_001650995__9_glim___g006
MCL0129	GCA_000401635__2_gff___g002	GCA_010203745__17_gff___g002	GCA_001638945__17_gff___g002	GCA_001683725__6_gff___g007	GCA_002083735__13_gff___g010	GCA_002104935__18_gff___g007	GCA_002083745__16_gff___g003	GCA_002708625__18_gff___g010	GCA_002105135__7_gff___g006	GCA_002105175__12_gff___g006
MCL0130	GCA_000401635__3_gff___g001	GCA_000950595__2_gff___g001	GCA_010203745__21_gff___g004	GCA_001638945__7_gff___g004	GCA_000938895__19_gff___g001	GCA_002104935__5_gff___g006	GCA_900079185__7_gff___g003	GCA_900079185__1_gff___g004	GCA_002105175__20_gff___g007	GCA_001683725__5_gff___g006
MCL0131	GCA_000401635__1_gff___g004	GCA_000950595__16_gff___g003	GCA_001638945__14_gff___g009	GCA_000696895__5_glim___g007	GCA_000696935__5_glim___g007	GCA_001276145__4_glim___g005	GCA_001599575__6_glim___g002	GCA_010203745__1_gff___g010	GCA_010203745__1_gff___g009	GCA_000697355__2_glim___g048
MCL0132	GCA_000439145__10_gff___g002	GCA_001593155__2_gff___g004	GCA_001593205__10_gff___g003	GCA_002897155__3_gff___g003	GCA_001593145__2_gff___g002	GCA_000597685__6_gff___g004	GCA_001593125__11_gff___g003	GCA_003549995__9_gff___g002	GCA_003203555__14_gff___g005	GCA_003550305__10_gff___g003
MCL0133	GCA_000439145__11_gff___g001	GCA_001593205__5_gff___g009	GCA_001593155__7_gff___g012	GCA_003549995__8_gff___g010	GCA_002897155__8_gff___g001	GCA_000597685__7_gff___g001	GCA_001593145__8_gff___g001	GCA_001593125__12_gff___g001	GCA_003203555__12_gff___g001	GCA_003550305__3_gff___g011
MCL0134	GCA_000439145__11_gff___g004	GCA_002897155__8_gff___g004	GCA_000597685__7_gff___g004	GCA_001593205__5_gff___g006	GCA_001593125__12_gff___g004	GCA_003549995__8_gff___g007	GCA_001593155__7_gff___g008	GCA_001593145__8_gff___g004	GCA_003203555__12_gff___g004	GCA_003550305__3_gff___g008
MCL0135	GCA_000439145__11_gff___g008	GCA_001593125__12_gff___g008	GCA_001593205__5_gff___g002	GCA_002897155__8_gff___g007	GCA_000597685__7_gff___g008	GCA_001593155__7_gff___g004	GCA_003549995__8_gff___g003	GCA_001593145__8_gff___g008	GCA_003203555__12_gff___g009	GCA_003550305__3_gff___g004
MCL0136	GCA_000439145__11_gff___g009	GCA_001593155__7_gff___g003	GCA_001593205__5_gff___g001	GCA_002897155__8_gff___g008	GCA_001593145__8_gff___g009	GCA_000597685__7_gff___g009	GCA_001593125__12_gff___g009	GCA_003549995__8_gff___g002	GCA_003203555__12_gff___g010	GCA_003550305__3_gff___g003
MCL0137	GCA_000439145__1_gff___g007	GCA_001593125__3_gff___g010	GCA_002897155__11_gff___g059	GCA_000597685__4_gff___g001	GCA_001593155__5_gff___g005	GCA_001593145__5_gff___g007	GCA_003549995__3_gff___g005	GCA_001593205__6_gff___g005	GCA_003203555__5_gff___g009	GCA_003550305__6_gff___g005
MCL0138	GCA_000439145__9_gff___g004	GCA_000597685__2_gff___g005	GCA_001593155__6_gff___g006	GCA_001593205__3_gff___g006	GCA_001593125__4_gff___g006	GCA_001593145__3_gff___g003	GCA_003549995__1_gff___g002	GCA_003203555__6_gff___g004	GCA_003550305__2_gff___g002	GCA_002897155__9_gff___g007
MCL0139	GCA_000587855__4_glim___g001	GCA_000697435__12_glim___g001	GCA_002104935__4_gff___g008	GCA_002083745__1_gff___g022	GCA_002083735__8_gff___g012	GCA_001650995__5_glim___g003	GCA_900079185__19_gff___g003	GCA_002708625__8_gff___g020	GCA_000739165__2_gff___g051	GCA_002708625__8_gff___g021
MCL0140	GCA_001593125__3_gff___g002	GCA_002897155__1_gff___g063	GCA_003203555__9_gff___g001	GCA_001593125__8_gff___g009	GCA_001593125__8_gff___g010	GCA_003550305__1_gff___g025	GCA_001593155__3_gff___g009	GCA_002897155__1_gff___g023	GCA_001593155__3_gff___g008	GCA_003550305__1_gff___g026
MCL0141	GCA_001638985__8_gff___g027	GCA_001638985__8_gff___g050	GCA_001638985__8_gff___g030	GCA_001638985__8_gff___g048	GCA_001638985__8_gff___g040	GCA_001638985__8_gff___g047	GCA_001638985__8_gff___g054	GCA_001638985__8_gff___g031	GCA_001638985__8_gff___g033	GCA_900079185__15_gff___g046
MCL0142	GCA_000149305__10_glim___g004	GCA_000738595__3_glim___g004	GCA_000697155__8_glim___g004	GCA_000697725__5_glim___g004	GCA_000697195__8_glim___g005	GCA_000697135__4_glim___g005	GCA_000697095__1_glim___g005	GCA_000697115__4_glim___g005	GCA_000697075__9_glim___g005
[truncated: 3,584 more rows]
[truncated: 231 more columns]

## Sheet: Table.S7_MCL_member_annotation
candidate_mcl	hit_type	hit_id	hit_percent	hit_count	total_count	description	members
[truncated: 12,749 more rows]

[truncated: 1 more sheets: Table.S8_MultiGeneBlast_results]
